# Supplementary material for: Malignant tumor cells engender second membrane-lined organelles for self-protection and tumor progression
Source: Proc Natl Acad Sci U S A. 2024 Jan 31;121(6):e2317141121. doi: 10.1073/pnas.2317141121 (PMC10861905; doi:10.1073/pnas.2317141121)
Supplement: Supplementary file 2 — Dataset S01 (XLSX) [file pnas.2317141121.sd01.xlsx]

## Sheet: Sheet1
Benign tumors
		Benign tumor types	Subtypes	Patient/specimen number	with CCT	% with CCT
		Breast	Fibrosis and Simple Cysts	11
			Ductal or Lobular Hyperplasia	13	3
			Lobular Carcinoma in Situ	2
			Adenosi	1
			Fibroadenomas	1
			Phyllodes Tumors	1	1
			Intraductal Papillomas	8	1
			Granular Cell Tumors	3	1
			Fat Necrosis and Oil Cysts	1
			Mastitis	2
			Duct Ectasia	2
		Colon	Hyperplastic polyps	15	3
			Hamartomas	11	1
			Juvenile polyps	4
			Inflammatory polyps	2	1
			Lymphoid polyps	4
			Tubular adenomas	1
			Villous adenomas	2
			Tubulovillous adenomas	2
		Liver	Hemangioma	1
		Liver	Focal nodular hyperplasia	1
			Hepatocellular adenoma	2
		Lung	Hamartomas	2
			Bronchial adenomas	3
			Papillomas	3
		Prostate	Benign prostatic hyperplasia	4	1
		Stomach	fundic gland polyp	12	4
			hyperplastic polyp	1
			inflammatory fibroid polyps	2
			xanthoma	1
			hamartomatous polyps	1
			leiomyoma	1
			lipoma	1
			hemangioma	2
			glomus tumour	2	1
			cystic tumour	1
			Total	126	17	0.134
