# Supplementary material for: Malignant tumor cells engender second membrane-lined organelles for self-protection and tumor progression
Source: Proc Natl Acad Sci U S A. 2024 Jan 31;121(6):e2317141121. doi: 10.1073/pnas.2317141121 (PMC10861905; doi:10.1073/pnas.2317141121)
Supplement: Supplementary file 3 — Dataset S02 (XLSX) [file pnas.2317141121.sd02.xlsx]

## Sheet: Sheet1
		Checked 293 cancer subtypes:
		1		2		3		4		5		6		7		8		9		10		11		12		13		14		15		16		17		18		19		20		21		22		23		24
		Adrenal Gland cancer		Bladder cancer		Blood cancer		Blood cancer in bone marrow		Bone cancer		Bone marrow cancer		Brain cancer		Breast cancer		Cervix cancer		Colon cancer		Esophagus cancer		Fibrous cancer		Gallbladder cancer		Head/neck cancer		Intestine cancer		Kidney cancer		Liver cancer		Lung cancer		Lymphoma		Oral cavity cancer		Ovary cancer		Pancreas cancer		Penis cancer		Prostate cacner
		3 Subtypes		7 Subtypes		3 Subtypes		2 Subtypes		12 Subtypes		5 Subtypes		8 Subtypes		49 Subtypes		7 Subtypes		6 Subtypes		7 Subtypes		7 Subtypes		4 Subtypes		5 Subtypes		3 Subtypes		11 Subtypes		8 Subtypes		30 Subtypes		13 Subtypes		6 Subtypes		6 Subtypes		16 Subtypes		3 Subtypes		7 Subtypes
	1	Adrenocortical carcinoma	1	Adenocarcinoma	1	Acute myeloid leukemia		Myeloma	1	Chondroblastic osteosarcoma of left thigh	1	Diffuse large B cell lymphoma	1	Astrocytoma	1	Acinic cell carcinoma	1	Adenocarcinoma	1	Adenocarcinoma	1	Adenocarcinoma	1	Atypical fibroxanthoma	1	Adenocarcinoma	1	Adenoid cystic carcinoma	1	Adenocarcinoma	1	Chromophobe adenoma	1	Carcinoma sarcomatodes	1	Acinar adenocarcinoma	1	Anaplastic large cell lymphoma	1	Adenoid cystic carcinoma	1	Carcinoma	1	Acinar cell carcinoma	1	Squamous cell carcinoma	1	Acinar cell carcinoma Glesson	1
	2	Adrenal cortical adenocarcinoma	2	High grade urothelial carcinoma	2	Acute Lymphoblastic Leukemia		Myeloma of left humerus	2	Chondrosarcoma of left femur inferior segment	2	Ewing's sarcoma	2	Epithelioid glioblastoma	2	Adenoid cystic carcinoma	2	Adenosquamous carcinoma	2	Mucinous adenocarcinoma	2	Atypical carcinoid	2	Dermatofibrosarcoma protuberans above right clavicle	2	Adenocarcinoma (sparse)	2	Basaloid squamous cell carcinoma	2	Mucinous adenocarcinoma	2	Clear cell carcinoma	2	Cholangiocellular carcinoma	2	Adenocarcinoma	2	B large non-cleaved cell lymphoma	2	Malignant mixed tumor	2	Clear-cell carcinoma	2	Adenocarcinoma	2	Squamous epithelium hyperplasia	2	Adenocarcinoma	2
	3	Pheochromocytoma	3	Low grade urothelial carcinoma	3	Chronic lymphocytic leukemia		Myeloma of right fourth rib	3	Chondrosarcoma of left fibula inferior segment	3	Myeloma of the eighth thoracic vertebrae	3	Giant cell glioblastoma multiforme	3	Apocrine carcinoma	3	Clear cell carcinoma	3	Papillary adenocarcinoma	3	Basal squamous cell carcinoma	3	Dermatofibrosarcoma protuberans of left abdominal wall	3	Mucinous adenocarcinoma	3	Mucoepidermoid carcinoma	3	Papillary adenocarcinoma	3	Collecting duct carcinoma	3	Clear cell carcinoma	3	Adenosquamous carcinoma	3	B small cleaved cell lymphoma	3	Malignant pleomorphic adenoma	3	Dysgerminoma	3	Adenosquamous carcinoma	3	Verrucous squamous cell carcinoma	3	Adenocarcinoma (sparse)	3
			4	Mucous adenocarcinoma				Myeloma of right pubis	4	Chondrosarcoma of left leg	4	Plasma cell myeloma	4	Glioblastoma	4	Apocrine gland carcinoma	4	Endometrioid adenocarcinoma	4	Signet ring cell carcinoma	4	Small cell carcinoma	4	Dermatofibrosarcoma protuberans of left chest wall	4	Papillary adenocarcinoma	4	Squamous cell carcinoma			4	High grade urothelial carcinoma	4	Hepatocellular carcinoma	4	Atypical carcinoid	4	Burkitt-like lymphoma of submaxilla	4	Mucoepidermoid carcinoma	4	Endometrioid adenocarcinoma	4	Carcinoid			4	Adenocarcinoma Glesson	4
			5	Small cell neuroendocrine carcinoma				Myeloma of sternum	5	Chondrosarcoma of left tibia	5	Plasma cell myeloma of left collarbone	5	Glioblastoma multiforme (GBM)	5	Bilateral breast carcinoma and non-synchronous breast carcinoma	5	Mucinous carcinoma	5	Squamous cell carcinoma	5	Squamous cell carcinoma	5	Dermatofibrosarcoma protuberans of lumbar part			5	Verrucous squamous cell carcinoma			5	Papillary renal cell carcinoma	5	Intrahepatic cholangiocarcinoma	5	Basal cell carcinoma	5	Diffuse large B-cell lymphoma	5	Neuroendocrine carcinoma	5	Granular cell tumor	5	Cystic-solid pseudopapillary carcinoma			5	Leiomyosarcoma	5
			6	Squamous cell carcinoma				Plasma cell myeloma	6	Chondrosarcoma of lower limb	6	Plasma cell myeloma of neck	6	Malignant ependymoma	6	Carcinoid	6	Papillary adenocarcinoma	6	Undifferentiated carcinoma	6	Squamous cell carcinoma (sparse )	6	Dermatofibrosarcoma protuberans of right lower limb							6	Transitional cell carcinoma	6	Mixed carcinoma	6	Basal squamous cell carcinoma	6	Diffuse T-cell lymphoma	6	Squamous cell carcinoma	6	Mucinous adenocarcinoma	6	Duct adenocarcinoma			6	Transitional cell carcinoma	6
			7	Transitional cell carcinoma				Plasma cell myeloma of eighth thoracic vertebrae	7	Chondrosarcoma of lumbar vertebrae	7	Plasma cell myeloma of right pubis	7	Oligodendroglioma	7	Carcinoma with apocrine differentiation	7	Squamous cell carcinoma			7	Undifferentiated carcinoma	7	Dermatofibrosarcoma protuberans of right shoulder							7	Carcinoma sarcomatodes	7	Bile duct carcinoma	7	Bronchioloalveolar carcinoma	7	Follicular non-Hodgkin's lymphoma					7	Islet cell carcinoma			7	Undifferentiated adenocarcinoma	7
								Plasma cell myeloma of left clavicle	8	Chondrosarcoma of nasal vestibule	8	Primitive neuroectodermal tumor	8	Primitive neuronal components of glioblastoma	8	Carcinoma with medullary features							8	Dermatofibrosarcoma protuberans of right upper limb							8	Chromophobe carcinoma	8	Bile duct carcinoma (sparse_	8	Complexed small cell carcinoma and adenocarcinoma	8	Hodgkin's lymphoma					8	Low-grade malignant cystic - solid papillary tumor
								Plasma cell myeloma of left collarbone	9	Chondrosarcoma of right femur inferior segment					9	Carcinoma with neuroendocrine features							9	Fibrosarcoma							9	Granular cell carcinoma			9	Giant cell carcinoma	9	Large B-cell lymphoma					9	Mucinous adenocarcinoma
								Plasma cell myeloma of left third rib	10	Chondrosarcoma of right neck					10	Carcinosarcoma							10	Fibrosarcoma of left chest wall							10	Low grade urothelial carcinoma			10	Invasive adenocarcinoma	10	Lymphocyte depletion Hodgkin's lymphoma					10	Mucous adenocarcinoma
								Plasma cell myeloma of rib	11	Chondrosarcoma of right tibia inferior segment					11	Cystosarcoma phyllodes							11	Fibrosarcoma of left dorsum of foot							11	Nephroblastoma			11	Keratinizing squamous cell carcinoma	11	Lymphocyte predominance Hodgkin's lymphoma					11	Neuroendocrine tumors of the pancreas
		Notes: The cancer types and subtypes are in bald.						Plasma cell myeloma of right fourth ribs (cataplasia)	12	Ewing's sarcoma of right buttock					12	Exceptionally rare types and variants							12	Fibrosarcoma of left fovea pharyngis											12	Large cell carcinoma	12	Mixed cellularity Hodgkin's lymphoma					12	Pancreatic ductal adenocarcinoma
								Plasma cell myeloma of right ilium	13	Ewing's sarcoma of right maxilla					13	Glycogen-rich clear cell carcinoma							13	Fibrosarcoma of left groin											13	Large cell neuroendocrine carcinoma	13	Nodular diffuse B-cell lymphoma					13	Papillary adenocarcinoma
									14	Extraskeletal osteosarcoma					14	Infiltrating ductal carcinoma,							14	Fibrosarcoma of left thigh											14	Large cell undifferentiated carcinoma							14	Squamous carcinoma
									15	Fibroblastic osteosarcoma of right lower femur					15	Inflammatory carcinoma							15	Fibrosarcoma of right back											15	Mucinous adenocarcinoma							15	Squamous cell carcinoma
									16	Giant cell tumor of bone					16	Intraductal carcinoma(breast tissue)							16	Fibrosarcoma of right knee											16	Mucinous bronchioloalveolar carcinoma							16	Undifferentiated carcinoma
									17	Giant cell tumor of left femur					17	Intraductal carcinoma(sparse)							17	Fibrosarcoma of right upper jaw											17	Non-seratinizing squamous cell carcinoma
									18	Mesenchymal chondrosarcoma of right face					18	Invasive carcinoma of no special type							18	Fibrosarcoma of right upper limb											18	Non-small cell carcinoma
									19	Mesenchymal chondrosarcoma of sacrum					19	Invasive cribriform carcinoma							19	Inflammatory myofibroblastoma of left retroperitoneum											19	Non-small cell carcinoma (Adenocarcinoma)
									20	Myeloma of eighth body of thoracic vertebre					20	Invasive ductal carcinoma							20	Myofibroblastoma											20	Non-small cell carcinoma (Squamous cell carcinoma)
									21	Myeloma of left clavicle					21	Invasive ductal carcinoma with polymorphic carcinoma							21	Pigmented dermatofibrosarcoma protuberans of left leg											21	Non-small cell carcinoma Squamous cell carcinoma
									22	Myeloma of rib					22	Invasive lobular carcinoma							22	Undifferentiated pleomorphic sarcoma											22	Non-small cell Invasive papillary adenocarcinoma
									23	Myeloma of right fourth rib					23	Invasive micropapillary carcinoma																			23	Non-small cell lung adenocarcinoma
									24	Myeloma of right pubis					24	Invasive papillary adenocarcinoma																			24	Papillary adenocarcinoma
									25	Myeloma of sternum					25	Invasive papillary carcinoma																			25	Pleomorphic carcinoma
									26	Myeloma of third rib					26	Lipid-rich carcinoma																			26	Poorly differentiated neuroendocrine carcinoma
									27	Myeloma with cataplasia of right clavicle					27	Lobular and ductal carcinoma																			27	Sarcomatoid carcinoma
									28	Myxoid chondrosarcoma of fifth rib					28	Lowly malignant cystosarcoma phyllodes																			28	Small cell carcinoma
									29	Myxoid chondrosarcoma of left femur					29	Medullary carcinoma																			29	Solid adenocarcinoma
									30	Myxoid chondrosarcoma of left upper arm					30	Metaplastic carcinoma																			30	Squamous cell carcinoma
									31	Osteoblastic osteosarcoma of left lower femur					31	Mixed invasive lobular and duct carcinoma
									32	Osteoblastic osteosarcoma of left upper tibia					32	Mucinous adenocarcinoma
									33	Osteosarcoma of left femur					33	Mucinous carcinoma
									34	Osteosarcoma of left femur inferior segment					34	Mucinous carcinoma and carcinoma with Mucoepidermoid carcinoma
									35	Osteosarcoma of left knee					35	Neuroendocrine carcinoma
									36	Osteosarcoma of left knee (sparse)					36	Oncocytic carcinoma
									37	Osteosarcoma of left neck of femur					37	Paget‘s disease
									38	Osteosarcoma of left tibia					38	Papillary carcinoma
									39	Osteosarcoma of left tibia superior extremity					39	Polymorphous carcinoma
									40	Osteosarcoma of left tibia superior segment					40	Salivary gland/skin adnexal type tumours
									41	Osteosarcoma of right scapula					41	Sebaceous carcinoma
									42	Osteosarcoma of right upper femur					42	Squamous cell carcinoma
									43	Osteosarcoma of thoracic vertebrae					43	Triple negative (Invasive ductal caicinoma)
									44	Osteosarcoma with cataplasia of right femur inferior extremity					44	Triple negative (Lobular carcinoma)
									45	Undiferentiated chondrosarcoma of pars sacralis					45	Triple negative (Medullary carcinoma)
															46	Triple negative (invasive caicinoma of no special type)
															47	Triple negatuve (Apocrine carcinoma)
															48	Triple negatuve (Atypical medullary carcinoma)
															49	Triple negatuve (Invasive ductal carcinoma (sparse))
[truncated: 21 more columns]
