# Supplementary material for: Malignant tumor cells engender second membrane-lined organelles for self-protection and tumor progression
Source: Proc Natl Acad Sci U S A. 2024 Jan 31;121(6):e2317141121. doi: 10.1073/pnas.2317141121 (PMC10861905; doi:10.1073/pnas.2317141121)
Supplement: Supplementary file 4 — Dataset S03 (XLSX) [file pnas.2317141121.sd03.xlsx]

## Sheet: CCT in breast cancer in vivo 
No.	Age	Sex	Organ/Anatomic Site	Pathology diagnosis	TNM	Grade	Stage	Type	ER	PR	HER2	Ki67	Cytocapsular tubes (CCT)	CCT degradation
1	48	F	Breast	Invasive ductal carcinoma	T1N0M0	1	I	malignant	+	-	-		+	-
2	64	F	Breast	Invasive ductal carcinoma	T1N0M0	1	I	malignant	+++	-	-		+	-
3	64	F	Breast	Invasive ductal carcinoma	T1N0M0	1	I	malignant	+++	-	-		+	-
4	50	F	Breast	Invasive ductal carcinoma	T1N0M0	1	I	malignant	-	*	1+		+	-
5	61	F	Breast	Invasive ductal carcinoma	T1N0M0	1	I	malignant	++	+	-		+	-
6	61	F	Breast	Invasive ductal carcinoma	T1N0M0	1	I	malignant	++	+	-		+	-
7	48	F	Breast	Invasive ductal carcinoma	T1N0M0	1	I	malignant	+	-	-		+	-
8	50	F	Breast	Invasive ductal carcinoma	T1N0M0	1	I	malignant	-	*	1+		+	-
9	40	F	Breast	Invasive ductal carcinoma	T1N0M0	1	I	malignant	+	*	0		+	-
10	40	F	Breast	Invasive ductal carcinoma	T1N0M0	1	I	malignant	+	*	0		+	-
11	56	F	Breast	Invasive ductal carcinoma	T1N0M0	1	I	malignant	+++	*	0		+	-
12	56	F	Breast	Invasive ductal carcinoma	T1N0M0	1	I	malignant	+++	*	0		+	-
13	33	F	Breast	Invasive ductal carcinoma	T1N0M0	1	I	malignant	+++	*	0		+	-
14	67	F	Breast	Invasive ductal carcinoma	T1N0M0	1	I	malignant	++	++	0		+	-
15	33	F	Breast	Invasive ductal carcinoma	T1N0M0	1	I	malignant	+++	*	0		+	+
16	48	F	Breast	Invasive ductal carcinoma	T1N0M0	1	I	malignant	+	-	0		+	-
17	48	F	Breast	Invasive ductal carcinoma	T1N0M0	1	I	malignant	+	*	0		+	+
18	55	F	Breast	Invasive ductal carcinoma	T1N0M0	2	I	malignant	-	-	-		+	-
19	55	F	Breast	Invasive ductal carcinoma	T1N0M0	2	I	malignant	-	-	-		+	-
20	69	F	Breast	Invasive ductal carcinoma	T1N0M0	2	I	malignant	+++	+++	-		+	+
21	63	F	Breast	Invasive ductal carcinoma	T1N0M0	2	I	malignant	+	-	-		+	+
22	63	F	Breast	Invasive ductal carcinoma	T1N0M0	2	I	malignant	+	-	-		+	-
23	48	F	Breast	Mucinous carcinoma	T1N0M0	2	I	malignant	++	-	-		+	-
24	48	F	Breast	Mucinous carcinoma	T1N0M0	2	I	malignant	++	-	-		+	+
25	42	F	Breast	Invasive ductal carcinoma	T1N0M0	2	I	malignant	+	-	2+		+	-
26	42	F	Breast	Invasive ductal carcinoma	T1N0M0	2	I	malignant	+	-	2+		+	-
27	49	F	Breast	Invasive ductal carcinoma	T1N0M0	2	I	malignant	-	-	-		+	-
28	49	F	Breast	Invasive ductal carcinoma	T1N0M0	2	I	malignant	-	-	-		+	-
29	54	F	Breast	Invasive ductal carcinoma	T1N0M0	2	I	malignant	+	+	-		+	-
30	54	F	Breast	Invasive ductal carcinoma	T1N0M0	2	I	malignant	+	+	-		+	-
31	54	F	Breast	Invasive ductal carcinoma	T1N0M0	2	I	malignant	++	++	-		+	-
32	48	F	Breast	Invasive ductal carcinoma	T1N0M0	2	I	malignant	-	-	-		+	-
33	48	F	Breast	Invasive ductal carcinoma	T1N0M0	2	I	malignant	-	-	-		+	-
34	44	F	Breast	Invasive ductal carcinoma	T1cN0M0	2	I	malignant	+	+++	*		+	-
35	44	F	Breast	Invasive ductal carcinoma	T1cN0M0	2	I	malignant	*	+++	0		+	-
36	65	F	Breast	Invasive ductal carcinoma	T1cN0M0	2	I	malignant	++	++	0		+	-
37	65	F	Breast	Invasive ductal carcinoma	T1cN0M0	2	I	malignant	++	++	0		+	-
38	38	F	Breast	Invasive ductal carcinoma	T1cN0M0	2	I	malignant	-	-	0		+	-
39	38	F	Breast	Invasive ductal carcinoma	T1cN0M0	2	I	malignant	-	-	0		+	-
40	43	F	Breast	Invasive ductal carcinoma	T1N0M0	2	I	malignant	++	+	0		+	-
41	43	F	Breast	Invasive ductal carcinoma	T1N0M0	2	I	malignant	++	+	0		+	-
42	39	F	Breast	Invasive ductal carcinoma	T1cN0M0	2	I	malignant	-	-	0		+	-
43	39	F	Breast	Invasive ductal carcinoma	T1cN0M0	2	I	malignant	-	-	0		+	-
44	51	F	Breast	Invasive ductal carcinoma	T1cN0M0	2	I	malignant	+	+	0		+	-
45	51	F	Breast	Invasive ductal carcinoma	T1cN0M0	2	I	malignant	+	+	0		+	-
46	57	F	Breast	Mucinous carcinoma	T1cN0M0	2	I	malignant	*	*	0		+	-
47	57	F	Breast	Mucinous carcinoma	T1cN0M0	2	I	malignant	*	*	0		+	-
48	62	F	Breast	Invasive ductal carcinoma	T1N0M0	2	I	malignant	-	-	0		+	-
49	62	F	Breast	Invasive ductal carcinoma	T1N0M0	2	I	malignant	-	-	0		+	-
50	48	F	Breast	Invasive ductal carcinoma	T1N0M0	2	I	malignant	-	-	0		+	-
51	48	F	Breast	Invasive ductal carcinoma	T1N0M0	2	I	malignant	-	-	0		+	-
52	48	F	Breast	Invasive ductal carcinoma	T1N0M0	2	I	malignant	++	++	0		+	-
53	48	F	Breast	Invasive ductal carcinoma	T1N0M0	2	I	malignant	++	++	0		+	-
54	50	F	Breast	Invasive ductal carcinoma	T1N0M0	2	I	malignant	+	+	0		+	-
55	50	F	Breast	Invasive ductal carcinoma	T1N0M0	2	I	malignant	+	+	0		+	-
56	51	F	Breast	Invasive ductal carcinoma	T1N0M0	2	I	malignant	+	++	0		+	-
57	51	F	Breast	Invasive ductal carcinoma	T1N0M0	2	I	malignant	+	++	0		+	-
58	52	F	Breast	Invasive ductal carcinoma	T1N0M0	2	I	malignant	++	-	0		+	-
59	52	F	Breast	Invasive ductal carcinoma	T1N0M0	2	I	malignant	++	-	0		+	-
60	31	F	Breast	Invasive ductal carcinoma	T1N0M0	2	I	malignant	+	+	0		+	-
61	31	F	Breast	Invasive ductal carcinoma	T1N0M0	2	I	malignant	+	+	0		+	-
62	51	F	Breast	Invasive ductal carcinoma (sparse)	T1N0M0	2	I	malignant	-	-	0		+	-
63	53	F	Breast	Invasive ductal carcinoma	T1N0M0	2	I	malignant	+++	-	0		+	-
64	53	F	Breast	Invasive ductal carcinoma	T1N0M0	2	I	malignant	+++	+	0		+	-
65	65	F	Breast	Invasive ductal carcinoma	T1N0M0	2	I	malignant	_-	_-	0		+	-
66	41	F	Breast	Invasive ductal carcinoma	T1N0M0	2	I	malignant	++	_-	0		+	-
67	41	F	Breast	Invasive ductal carcinoma	T1N0M0	2	I	malignant	++	_-	0		+	-
68	46	F	Breast	Invasive ductal carcinoma	T1N0M0	2	I	malignant	-	-	0		+	-
69	72	F	Breast	Invasive ductal carcinoma	T1N0M0	2	I	malignant	+++	-	0		+	-
70	72	F	Breast	Invasive ductal carcinoma	T1N0M0	2	I	malignant	+++	-	0		+	-
71	58	F	Breast	Invasive ductal carcinoma	T1N0M0	2	I	malignant	++	++	0		+	-
72	58	F	Breast	Invasive ductal carcinoma	T1N0M0	2	I	malignant	++	++	0		+	-
73	44	F	Breast	Invasive ductal carcinoma	T1cN0M0	2	I	malignant	++	++	0		+	-
74	44	F	Breast	Invasive ductal carcinoma	T1cN0M0	2	I	malignant	++	++	0		+	-
75	46	F	Breast	Invasive ductal carcinoma with necrosis	T1N0M0	2	I	malignant	+++	++	0		+	-
76	46	F	Breast	Invasive ductal carcinoma with necrosis	T1N0M0	2	I	malignant	+++	++	0		+	-
77	35	F	Breast	Invasive ductal carcinoma	T1cN0M0	2	I	malignant	+++	+++	0		+	-
78	35	F	Breast	Invasive ductal carcinoma	T1cN0M0	2	I	malignant	+++	+++	0		+	-
79	63	F	Breast	Invasive ductal carcinoma	T1cN0M0	2	I	malignant	+++	+	0		+	-
80	63	F	Breast	Invasive ductal carcinoma	T1cN0M0	2	I	malignant	+++	+	0		+	-
81	48	F	Breast	Invasive ductal carcinoma	T1cN0M0	2	I	malignant	+++	+	0		+	-
82	48	F	Breast	Invasive ductal carcinoma	T1cN0M0	2	I	malignant	+++	+	0		+	-
83	46	F	Breast	Invasive ductal carcinoma	T1cN0M0	2	I	malignant	-	+	0		+	-
84	60	F	Breast	Invasive ductal carcinoma	T1cN0M0	2	I	malignant	+++	++	0		+	-
85	60	F	Breast	Invasive ductal carcinoma	T1cN0M0	2	I	malignant	+++	++	0		+	-
86	58	F	Breast	Invasive ductal carcinoma (sparse)	T1cN0M0	2	I	malignant	-	-	3+		+	-					+++
87	58	F	Breast	Invasive ductal carcinoma	T1cN0M0	2	I	malignant	-	-	3+		+	-					+++
88	41	F	Breast	Invasive ductal carcinoma	T1cN0M0	2	I	malignant	+++	++	3+		+	-					+++
89	41	F	Breast	Invasive ductal carcinoma	T1cN0M0	2	I	malignant	+++	++	3+		+	-
90	34	F	Breast	Invasive ductal carcinoma	T1cN0M0	2	I	malignant	+++	+++	0		+	-
91	34	F	Breast	Invasive ductal carcinoma	T1cN0M0	2	I	malignant	+++	+++	0		+	-
92	67	F	Breast	Invasive ductal carcinoma	T1cN0M0	2	I	malignant	-	-	3+		+	-
93	67	F	Breast	Invasive ductal carcinoma	T1cN0M0	2	I	malignant	-	-	3+		+	-
94	27	F	Breast	Invasive ductal carcinoma	T1cN0M0	2	I	malignant	+	+	2+		+	-
95	27	F	Breast	Invasive ductal carcinoma	T1cN0M0	2	I	malignant	+	+	2+		+	-
96	42	F	Breast	Invasive ductal carcinoma	T1cN0M0	2	I	malignant	+++	+++	0		+	-
97	42	F	Breast	Invasive ductal carcinoma	T1cN0M0	2	I	malignant	+++	+++	0		+	-
98	47	F	Breast	Invasive ductal carcinoma	T1N0M0	2	I	malignant	++	+++	0		+	-
99	47	F	Breast	Invasive ductal carcinoma with necrosis	T1N0M0	2	I	malignant	++	+++	0		+	-
100	56	F	Breast	Invasive ductal carcinoma	T1N0M0	2	I	malignant	++	-	0		+	-
101	56	F	Breast	Invasive ductal carcinoma	T1N0M0	2	I	malignant	++	-	0		+	-
102	71	F	Breast	Invasive ductal carcinoma	T1N0M0	2	I	malignant	-	-	0		+	-
103	71	F	Breast	Invasive ductal carcinoma	T1N0M0	2	I	malignant	-	-	0		+	-
104	36	F	Breast	Invasive ductal carcinoma	T1N0M0	2	I	malignant	+	*	0		+	-
105	36	F	Breast	Invasive ductal carcinoma	T1N0M0	2	I	malignant	+	+	0		+	-
106	40	F	Breast	Invasive ductal carcinoma	T1N0M0	2	I	malignant	+	-	1+		+	-
107	40	F	Breast	Invasive ductal carcinoma	T1N0M0	2	I	malignant	+	-	1+		+	-
108	55	F	Breast	Invasive ductal carcinoma	T1N0M0	2	I	malignant	-	*	0		+	-
109	55	F	Breast	Invasive ductal carcinoma	T1N0M0	2	I	malignant	-	*	0		+	-
110	52	F	Breast	Invasive ductal carcinoma	T1N0M0	2	I	malignant	-	-	2+		+	-
111	52	F	Breast	Invasive ductal carcinoma	T1N0M0	2	I	malignant	-	-	2+		+	-
112	47	F	Breast	Invasive ductal carcinoma	T1N0M0	2	I	malignant	+	+	0		+	-
113	47	F	Breast	Invasive ductal carcinoma	T1N0M0	2	I	malignant	+	-	0		+	-
114	71	F	Breast	Invasive ductal carcinoma	T1N0M0	2	I	malignant	+++	+	3+		+	-
115	71	F	Breast	Invasive ductal carcinoma	T1N0M0	2	I	malignant	+++	+	3+		+	-
116	50	F	Breast	Invasive ductal carcinoma	T1N0M0	2	I	malignant	-	-	0		+	-
117	50	F	Breast	Invasive ductal carcinoma	T1N0M0	2	I	malignant	-	-	0		+	-
118	44	F	Breast	Invasive ductal carcinoma	T1N0M0	2	I	malignant	-	-	2+		+	-
119	44	F	Breast	Invasive ductal carcinoma	T1N0M0	2	I	malignant	-	-	2+		+	-
120	38	F	Breast	Invasive ductal carcinoma	T1N0M0	2	I	malignant	++	-	2+		+	-
121	38	F	Breast	Invasive ductal carcinoma	T1N0M0	2	I	malignant	++	-	2+		+	-
122	58	F	Breast	Invasive ductal carcinoma	T1N0M0	2	I	malignant	+	+	0		+	-
123	58	F	Breast	Invasive ductal carcinoma	T1N0M0	2	I	malignant	+	+	0		+	-
124	44	F	Breast	Invasive ductal carcinoma	T1N0M0	2	I	malignant	+++	-	0		+	-
125	44	F	Breast	Invasive ductal carcinoma	T1N0M0	2	I	malignant	+++	-	0		+	-
126	40	F	Breast	Invasive ductal carcinoma	T1N0M0	2	I	malignant	++	+	0		+	-
127	40	F	Breast	Invasive ductal carcinoma	T1N0M0	2	I	malignant	++	+	0		+	-
128	50	F	Breast	Invasive ductal carcinoma	T1N0M0	2	I	malignant	-	-	2+		+	-
129	50	F	Breast	Invasive ductal carcinoma	T1N0M0	2	I	malignant	-	-	2+		+	-
130	41	F	Breast	Invasive ductal carcinoma with necrosis	T1cN0M0	3	I	malignant	-	-	2+		+	-
131	41	F	Breast	Invasive ductal carcinoma with necrosis	T1cN0M0	3	I	malignant	-	-	2+		+	-
132	73	F	Breast	Invasive ductal carcinoma	T1N0M0	3	I	malignant	-	-	0		+	-
133	73	F	Breast	Invasive ductal carcinoma with necrosis	T1N0M0	3	I	malignant	-	-	0		+	-
134	49	F	Breast	Invasive ductal carcinoma	T1N0M0	3	I	malignant	+++	+++	0		+	-
135	40	F	Breast	Invasive ductal carcinoma	T1N0M0	3	I	malignant	++	++	0		+	-
136	40	F	Breast	Invasive ductal carcinoma	T1N0M0	3	I	malignant	++	++	0		+	-
137	32	F	Breast	Invasive ductal carcinoma	T1N0M0	3	I	malignant	-	-	0		+	-
138	32	F	Breast	Invasive ductal carcinoma	T1N0M0	3	I	malignant	-	-	0		+	-
139	43	F	Breast	Invasive ductal carcinoma	T1N0M0	3	I	malignant	-	*	3+		+	-
140	43	F	Breast	Invasive ductal carcinoma	T1N0M0	3	I	malignant	-	*	3+		+	-
141	66	F	Breast	Invasive ductal carcinoma	T1N0M0	3	I	malignant	-	-	3+		+	-
142	66	F	Breast	Invasive ductal carcinoma	T1N0M0	3	I	malignant	-	-	3+		+	-
143	56	F	Breast	Invasive ductal carcinoma (adenosis)	T1N0M0	-	I	malignant	*	*	-		+	-
144	56	F	Breast	Invasive ductal carcinoma (adenosis)	T1N0M0	-	I	malignant	*	*	-		+	-
145	67	F	Breast	Invasive ductal carcinoma (fibrous tissue and blood vessel)	T1N0M0	-	I	malignant	*	*	3+		+	-
146	67	F	Breast	Invasive ductal carcinoma (fibrous tissue and blood vessel)	T1N0M0	-	I	malignant	*	*	-		+	-
147	69	F	Breast	Invasive ductal carcinoma (sparse)	T1N0M0	-	I	malignant	+++	+++	-		+	-
148	33	F	Breast	Invasive lobular carcinoma	T1N0M0	-	I	malignant	+	+	-		+	-
149	33	F	Breast	Invasive lobular carcinoma	T1N0M0	-	I	malignant	+	+	-		+	-
150	54	F	Breast	Invasive ductal carcinoma (sparse)	T1N0M0	-	I	malignant	++	++	-		+	-
151	56	F	Breast	Invasive ductal carcinoma (fibrous tissue and blood vessel)	T1N0M0	-	I	malignant	*	*	-		+	-
152	56	F	Breast	Invasive ductal carcinoma (fibrous tissue and blood vessel)	T1N0M0	-	I	malignant	*	*	-		+	-
153	54	F	Breast	Invasive ductal carcinoma (chronic inflammation of breast tissue)	T1N0M0	-	I	malignant	*	*	0		+	-
154	54	F	Breast	Invasive ductal carcinoma (fibrofatty tissue and blood vessel)	T1N0M0	-	I	malignant	*	*	*		+	-
155	49	F	Breast	Invasive ductal carcinoma (breast tissue)	T1N0M0	-	I	malignant	*	*	0		+	-
156	49	F	Breast	Invasive ductal carcinoma (breast tissue)	T1N0M0	-	I	malignant	*	*	*		+	-
157	53	F	Breast	Invasive ductal carcinoma (sparse)	T1cN0M0	-	I	malignant	-	-	0		+	-
158	53	F	Breast	Invasive ductal carcinoma (sparse)	T1cN0M0	-	I	malignant	-	-	2+		+	-
159	49	F	Breast	Invasive ductal carcinoma (sparse)	T1N0M0	-	I	malignant	+++	+++	0		+	-
160	59	F	Breast	Medullary carcinoma	T1N0M0	-	I	malignant	-	-	0		+	-
161	59	F	Breast	Medullary carcinoma	T1N0M0	-	I	malignant	-	-	0		+	-
162	58	F	Breast	Papillary carcinoma	T1cN0M0	-	I	malignant	-	-	0		+	-
163	58	F	Breast	Papillary carcinoma	T1cN0M0	-	I	malignant	-	-	0		+	-
164	56	F	Breast	Invasive ductal carcinoma (chronic inflammation of fibrofatty tissue)	T1N0M0	-	I	malignant	*	*	*		+	-
165	56	F	Breast	Invasive ductal carcinoma (chronic inflammation of fibrofatty tissue)	T1N0M0	-	I	malignant	*	*	0		+	-
166	51	F	Breast	Invasive ductal carcinoma (breast tissue)	T1N0M0	-	I	malignant	*	*	0		+	-
167	65	F	Breast	Invasive ductal carcinoma (breast tissue)	T1N0M0	-	I	malignant	*	*	0		+	-
168	46	F	Breast	Invasive ductal carcinoma (chronic inflammation of fibrofatty tissue)	T1N0M0	-	I	malignant	*	*	0		+	-
169	39	F	Breast	Invasive ductal carcinoma (fibrous tissue and blood vessel)	T1N0M0	-	I	malignant	*	*	0		+	-
170	39	F	Breast	Invasive ductal carcinoma (breast tissue sparse)	T1N0M0	-	I	malignant	*	*	0		+	-
171	67	F	Breast	Invasive ductal carcinoma (chronic inflammation of breast tissue)	T1N0M0	-	I	malignant	*	*	0		+	-
172	67	F	Breast	Invasive ductal carcinoma (chronic inflammation of breast tissue)	T1N0M0	-	I	malignant	*	*	0		+	-
173	45	F	Breast	Medullary carcinoma	T1N0M0	-	I	malignant	-	*	0		+	-
174	45	F	Breast	Medullary carcinoma	T1N0M0	-	I	malignant	-	*	0		+	-
175	46	F	Breast	Invasive ductal carcinoma (sparse) with necrosis	T1cN0M0	-	I	malignant	-	-	*		+	-
176	57	F	Breast	Medullary carcinoma (sparse)	T1N0M0	-	I	malignant	-	-	0		+	-
177	57	F	Breast	Medullary carcinoma	T1N0M0	-	I	malignant	-	-	0		+	-
178	36	F	Breast	Medullary carcinoma	T1cN0M0	-	I	malignant	*	*	0		+	-
179	36	F	Breast	Medullary carcinoma	T1cN0M0	-	I	malignant	-	-	0		+	-
180	41	F	Breast	Adenosquamous carcinoma	T1N0M0	-	I	malignant	+	+++	0		+	-
181	41	F	Breast	Adenosquamous carcinoma	T1N0M0	-	I	malignant	+	+++	0		+	-
182	59	F	Breast	Lipid-rich carcinoma (sparse)	T1cN0M0	-	I	malignant	*	*	0		+	-
183	59	F	Breast	Lipid-rich carcinoma	T1cN0M0	-	I	malignant	+++	*	0		+	-
184	55	F	Breast	Invasive ductal carcinoma (sparse)	T1N0M0	-	I	malignant	+++	*	0		+	-
185	67	F	Breast	Invasive ductal carcinoma (fibrous tissue and blood vessel)	T1N0M0	-	I	malignant	*	*	0		+	-
186	32	F	Breast	Invasive ductal carcinoma (sparse)	T1N0M0	-	I	malignant	+	-	3+		+	-
187	32	F	Breast	Invasive ductal carcinoma (necrosis tissue)	T1N0M0	-	I	malignant	*	*	*		+	-
188	52	F	Breast	Medullary carcinoma	T1N0M0	-	I	malignant	-	-	0		+	-
189	52	F	Breast	Medullary carcinoma	T1N0M0	-	I	malignant	-	-	0		+	-
190	55	F	Breast	Medullary carcinoma	T1N0M0	-	I	malignant	-	-	0		+	-
191	55	F	Breast	Medullary carcinoma	T1N0M0	-	I	malignant	-	-	0		+	-
192	63	F	Breast	Invasive lobular carcinoma	T1N0M0	-	I	malignant	+	-	0		+	-
193	63	F	Breast	Invasive lobular carcinoma	T1N0M0	-	I	malignant	+	-	0		+	-
194	33	F	Breast	Invasive papillary carcinoma	T1N0M0	-	I	malignant	+++	-	0		+	-
195	33	F	Breast	Invasive papillary carcinoma	T1N0M0	-	I	malignant	+++	-	0		+	-
196	55	F	Breast	Invasive ductal carcinoma	T1N0M0	1--2	I	malignant	+++	*	0		+	-
197	57	F	breast	infiltrative ductal carcinoma	T1N0M0	2	Ia	Malignant					+	-
198	65	F	breast	infiltrative ductal carcinoma	T1N0M0	2	Ia	Malignant					+	-
199	62	F	breast	infiltrative ductal carcinoma	T1N0M0	2	Ia	Malignant					+	-
200	58	F	breast	infiltrative ductal carcinoma	T1N0M0	2	Ia	Malignant					+	-
201	62	F	breast	infiltrative ductal carcinoma	T1N0M0	2	Ia	Malignant					+	-
202	48	F	breast	infiltrative ductal carcinoma	T1N0M0	2	Ia	Malignant					+	-
203	61	F	breast	infiltrative ductal carcinoma	T1N0M0	2	Ia	Malignant					+	-
204	59	F	breast	infiltrative ductal carcinoma	T1N0M0	3	Ia	Malignant					+	-
205	59	F	breast	infiltrative ductal carcinoma	T1N0M0	2--3	Ia	Malignant					+	-
206	57	F	breast	infiltrative ductal carcinoma	T1N0M0	2--3	Ia	Malignant					+	-
207	33	F	breast	infiltrative ductal carcinoma	T1N1M0	2	IIa	Malignant					+	+
208	48	F	breast	infiltrative ductal carcinoma	T2N0M0	2	IIa	Malignant					+	+
209	53	F	breast	infiltrative ductal carcinoma	T2N0M0	2--3	IIa	Malignant					+	+
210	47	F	breast	infiltrative ductal carcinoma	T2N0M0	2--3	IIa	Malignant					+	+
211	47	F	Breast	Invasive ductal carcinoma	T2N0M0	1	IIa	malignant	-	-	1+		+	+
212	47	F	Breast	Invasive ductal carcinoma	T2N0M0	1	IIa	malignant	-	-	1+		+	+
213	48	F	Breast	Invasive ductal carcinoma	T2N0M0	1	IIa	malignant	++	++	-		+	+
214	48	F	Breast	Invasive ductal carcinoma	T2N0M0	1	IIa	malignant	++	++	-		+	+
215	86	F	Breast	Invasive ductal carcinoma	T2N0M0	1	IIa	malignant	+++	-	0		+	+
216	86	F	Breast	Invasive ductal carcinoma	T2N0M0	1	IIa	malignant	+++	-	0		+	+
217	50	F	Breast	Invasive ductal carcinoma	T2N0M0	1	IIa	malignant	+++	+++	0		+	+
218	50	F	Breast	Invasive ductal carcinoma	T2N0M0	1	IIa	malignant	+++	+++	0		+	+
219	55	F	Breast	Invasive ductal carcinoma	T2N0M0	1	IIa	malignant	+++	-	0		+	+
220	55	F	Breast	Invasive ductal carcinoma	T2N0M0	1	IIa	malignant	+++	-	0		+	+
221	50	F	Breast	Mucinous carcinoma	T2N0M0	1	IIa	malignant	++	++	0		+	+
222	50	F	Breast	Mucinous carcinoma	T2N0M0	1	IIa	malignant	++	++	0		+	+
223	39	F	Breast	Invasive ductal carcinoma	T2N0M0	1	IIa	malignant	-	*	2+		+	+
224	39	F	Breast	Invasive ductal carcinoma	T2N0M0	1	IIa	malignant	-	*	2+		+	+
225	47	F	Breast	Invasive ductal carcinoma	T2N0M0	1	IIa	malignant	++	*	0		+	+
226	47	F	Breast	Invasive ductal carcinoma	T2N0M0	1	IIa	malignant	++	*	0		+	+
227	46	F	Breast	Invasive ductal carcinoma	T2N0M0	1	IIa	malignant	++	++	0		+	+
228	46	F	Breast	Invasive ductal carcinoma	T2N0M0	1	IIa	malignant	++	++	0		+	+
229	38	F	Breast	Invasive ductal carcinoma	T2N0M0	2	IIa	malignant	-	-	-		+	+
230	38	F	Breast	Invasive ductal carcinoma	T2N0M0	2	IIa	malignant	-	-	1+		+	+
231	40	F	Breast	Invasive ductal carcinoma	T2N0M0	2	IIa	malignant	+	-	2+		+	+
232	40	F	Breast	Invasive ductal carcinoma	T2N0M0	2	IIa	malignant	+	-	-		+	+
233	49	F	Breast	Invasive ductal carcinoma	T2N0M0	2	IIa	malignant	++	++	-		+	+
234	49	F	Breast	Invasive ductal carcinoma	T2N0M0	2	IIa	malignant	++	++	-		+	+
235	45	F	Breast	Invasive ductal carcinoma	T2N0M0	2	IIa	malignant	+	++	-		+	+
236	45	F	Breast	Invasive ductal carcinoma	T2N0M0	2	IIa	malignant	+	++	-		+	+
237	45	F	Breast	Invasive ductal carcinoma	T2N0M0	2	IIa	malignant	+++	-	-		+	+
238	45	F	Breast	Invasive ductal carcinoma	T2N0M0	2	IIa	malignant	+++	-	-		+	+
239	55	F	Breast	Invasive ductal carcinoma	T2N0M0	2	IIa	malignant	+++	-	-		+	+
240	55	F	Breast	Invasive ductal carcinoma	T2N0M0	2	IIa	malignant	+++	-	-		+	+
241	50	F	Breast	Invasive ductal carcinoma	T2N0M0	2	IIa	malignant	+	-	-		+	+
242	50	F	Breast	Invasive ductal carcinoma	T2N0M0	2	IIa	malignant	+	-	-		+	+
243	45	F	Breast	Invasive ductal carcinoma	T2N0M0	2	IIa	malignant	++	++	-		+	+
244	45	F	Breast	Invasive ductal carcinoma	T2N0M0	2	IIa	malignant	++	++	-		+	+
245	61	F	Breast	Invasive ductal carcinoma	T2N0M0	2	IIa	malignant	++	+	-		+	+
246	33	F	Breast	Invasive ductal carcinoma	T2N0M0	2	IIa	malignant	++	++	-		+	+
247	52	F	Breast	Invasive ductal carcinoma	T2N0M0	2	IIa	malignant	+++	-	-		+	+
248	52	F	Breast	Invasive ductal carcinoma	T2N0M0	2	IIa	malignant	+++	-	-		+	+
249	51	F	Breast	Invasive ductal carcinoma	T2N0M0	2	IIa	malignant	+++	+	-		+	+
250	51	F	Breast	Invasive ductal carcinoma	T2N0M0	2	IIa	malignant	+++	+	-		+	+
251	52	F	Breast	Invasive ductal carcinoma	T2N0M0	2	IIa	malignant	+	-	2+		+	+
252	54	F	Breast	Invasive ductal carcinoma	T2N0M0	2	IIa	malignant	++	+	-		+	+
253	54	F	Breast	Invasive ductal carcinoma	T2N0M0	2	IIa	malignant	++	+	-		+	+
254	32	F	Breast	Invasive ductal carcinoma	T2N0M0	2	IIa	malignant	++	++	-		+	+
255	32	F	Breast	Invasive ductal carcinoma	T2N0M0	2	IIa	malignant	++	++	-		+	+
256	31	F	Breast	Invasive ductal carcinoma	T2N0M0	2	IIa	malignant	-	-	-		+	+
257	31	F	Breast	Invasive ductal carcinoma	T2N0M0	2	IIa	malignant	-	-	-		+	+
258	58	F	Breast	Invasive ductal carcinoma	T2N0M0	2	IIa	malignant	++	++	-		+	+
259	58	F	Breast	Invasive ductal carcinoma	T2N0M0	2	IIa	malignant	++	++	-		+	+
260	45	F	Breast	Invasive ductal carcinoma	T2N0M0	2	IIa	malignant	++	+++	1+		+	+
261	45	F	Breast	Invasive ductal carcinoma	T2N0M0	2	IIa	malignant	++	+++	-		+	+
262	51	F	Breast	Invasive ductal carcinoma	T2N0M0	2	IIa	malignant	-	-	2+		+	+
263	51	F	Breast	Invasive ductal carcinoma	T2N0M0	2	IIa	malignant	-	-	2+		+	+
264	64	F	Breast	Invasive ductal carcinoma	T2N0M0	2	IIa	malignant	-	-	-		+	+
265	39	F	Breast	Invasive ductal carcinoma	T2N0M0	2	IIa	malignant	-	-	1+		+	+
266	39	F	Breast	Invasive ductal carcinoma	T2N0M0	2	IIa	malignant	-	-	1+		+	+
267	32	F	Breast	Invasive ductal carcinoma	T2N0M0	2	IIa	malignant	-	-	-		+	+
268	32	F	Breast	Invasive ductal carcinoma	T2N0M0	2	IIa	malignant	-	-	-		+	+
269	72	F	Breast	Invasive ductal carcinoma	T2N0M0	2	IIa	malignant	+++	++	-		+	+
270	72	F	Breast	Invasive ductal carcinoma	T2N0M0	2	IIa	malignant	+++	++	-		+	+
271	52	F	Breast	Invasive ductal carcinoma	T2N0M0	2	IIa	malignant	++	++	-		+	+
272	52	F	Breast	Invasive ductal carcinoma	T2N0M0	2	IIa	malignant	++	++	-		+	+
273	60	F	Breast	Invasive ductal carcinoma	T2N0M0	2	IIa	malignant	+++	++	-		+	+
274	60	F	Breast	Invasive ductal carcinoma	T2N0M0	2	IIa	malignant	+++	++	-		+	+
275	65	F	Breast	Invasive ductal carcinoma	T2N0M0	2	IIa	malignant	-	-	1+		+	+
276	67	F	Breast	Invasive ductal carcinoma	T2N0M0	2	IIa	malignant	+	-	2+		+	+
277	67	F	Breast	Invasive ductal carcinoma	T2N0M0	2	IIa	malignant	+	-	3+		+	+
278	50	F	Breast	Invasive ductal carcinoma	T2N0M0	2	IIa	malignant	+	-	-		+	+
279	50	F	Breast	Invasive ductal carcinoma	T2N0M0	2	IIa	malignant	+	-	-		+	+
280	37	F	Breast	Invasive ductal carcinoma	T2N0M0	2	IIa	malignant	+++	++	-		+	+
281	37	F	Breast	Invasive ductal carcinoma	T2N0M0	2	IIa	malignant	+++	++	-		+	+
282	51	F	Breast	Invasive ductal carcinoma	T2N0M0	2	IIa	malignant	++	++	-		+	+
283	51	F	Breast	Invasive ductal carcinoma	T2N0M0	2	IIa	malignant	++	++	-		+	+
284	57	F	Breast	Invasive ductal carcinoma	T2N0M0	2	IIa	malignant	++	+	-		+	+
285	49	F	Breast	Invasive ductal carcinoma	T2N0M0	2	IIa	malignant	-	-	3+		+	+
286	49	F	Breast	Invasive ductal carcinoma	T2N0M0	2	IIa	malignant	-	-	3+		+	+
287	45	F	Breast	Invasive ductal carcinoma	T2N0M0	2	IIa	malignant	++	-	-		+	+
288	45	F	Breast	Invasive ductal carcinoma	T2N0M0	2	IIa	malignant	++	-	-		+	+
289	33	F	Breast	Invasive ductal carcinoma	T2N0M0	2	IIa	malignant	++	+	-		+	+
290	33	F	Breast	Invasive ductal carcinoma	T2N0M0	2	IIa	malignant	++	+	-		+	+
291	28	F	Breast	Invasive ductal carcinoma	T2N0M0	2	IIa	malignant	+++	+	-		+	+
292	28	F	Breast	Invasive ductal carcinoma	T2N0M0	2	IIa	malignant	+++	+	-		+	+
293	65	F	Breast	Invasive ductal carcinoma	T2N0M0	2	IIa	malignant	+++	-	-		+	+
294	65	F	Breast	Invasive ductal carcinoma	T2N0M0	2	IIa	malignant	+++	-	-		+	+
295	53	F	Breast	Invasive ductal carcinoma	T2N0M0	2	IIa	malignant	-	-	-		+	+
296	30	F	Breast	Invasive ductal carcinoma	T2N0M0	2	IIa	malignant	+	+	-		+	+
297	54	F	Breast	Invasive ductal carcinoma	T2N0M0	2	IIa	malignant	++	++	-		+	+
298	54	F	Breast	Invasive ductal carcinoma	T2N0M0	2	IIa	malignant	++	++	-		+	+
299	78	F	Breast	Invasive ductal carcinoma	T2N0M0	2	IIa	malignant	++	-	-		+	+
300	78	F	Breast	Invasive ductal carcinoma	T2N0M0	2	IIa	malignant	++	-	-		+	+
301	58	F	Breast	Invasive ductal carcinoma	T2N0M0	2	IIa	malignant	-	-	3+		+	+
302	58	F	Breast	Invasive ductal carcinoma	T2N0M0	2	IIa	malignant	-	-	3+		+	+
303	52	F	Breast	Invasive ductal carcinoma	T2N0M0	2	IIa	malignant	++	++	-		+	+
304	52	F	Breast	Invasive ductal carcinoma	T2N0M0	2	IIa	malignant	++	++	-		+	+
305	44	F	Breast	Invasive ductal carcinoma	T2N0M0	2	IIa	malignant	-	-	-		+	+
306	47	F	Breast	Invasive ductal carcinoma	T2N0M0	2	IIa	malignant	-	-	2+		+	+
307	47	F	Breast	Invasive ductal carcinoma	T2N0M0	2	IIa	malignant	-	-	2+		+	+
308	30	F	Breast	Invasive ductal carcinoma	T2N0M0	2	IIa	malignant	+	+	-		+	+
309	30	F	Breast	Invasive ductal carcinoma	T2N0M0	2	IIa	malignant	+	+	-		+	+
310	45	F	Breast	Invasive ductal carcinoma (sparse)	T2N0M0	2	IIa	malignant	+	+	-		+	+
311	45	F	Breast	Invasive ductal carcinoma (sparse)	T2N0M0	2	IIa	malignant	+	+	-		+	+
312	48	F	Breast	Invasive ductal carcinoma	T2N0M0	2	IIa	malignant	+	-	-		+	+
313	48	F	Breast	Invasive ductal carcinoma	T2N0M0	2	IIa	malignant	+	-	-		+	+
314	49	F	Breast	Invasive ductal carcinoma	T2N0M0	2	IIa	malignant	-	-	-		+	+
315	49	F	Breast	Invasive ductal carcinoma	T2N0M0	2	IIa	malignant	-	-	-		+	+
316	65	F	Breast	Mucinous carcinoma	T2N0M0	2	IIa	malignant	++	++	-		+	+
317	65	F	Breast	Mucinous carcinoma	T2N0M0	2	IIa	malignant	++	++	-		+	+
318	43	F	Breast	Invasive ductal carcinoma	T2N0M0	2	IIa	malignant	++	++	0		+	+
319	43	F	Breast	Invasive ductal carcinoma	T2N0M0	2	IIa	malignant	++	++	0		+	+
320	46	F	Breast	Invasive ductal carcinoma	T2N0M0	2	IIa	malignant	-	+++	0		+	+
321	46	F	Breast	Invasive ductal carcinoma	T2N0M0	2	IIa	malignant	-	+++	0		+	+
322	43	F	Breast	Invasive ductal carcinoma	T2N0M0	2	IIa	malignant	*	+++	0		+	+
323	43	F	Breast	Invasive ductal carcinoma	T2N0M0	2	IIa	malignant	*	+++	0		+	+
324	56	F	Breast	Invasive ductal carcinoma	T2N0M0	2	IIa	malignant	*	+	0		+	+
325	56	F	Breast	Invasive ductal carcinoma	T2N0M0	2	IIa	malignant	*	+	0		+	+
326	47	F	Breast	Invasive ductal carcinoma	T2N0M0	2	IIa	malignant	*	+++	0		+	+
327	47	F	Breast	Invasive ductal carcinoma	T2N0M0	2	IIa	malignant	*	+++	0		+	+
328	40	F	Breast	Invasive ductal carcinoma	T2N0M0	2	IIa	malignant	+	+	0		+	+
329	40	F	Breast	Invasive ductal carcinoma	T2N0M0	2	IIa	malignant	+	+	0		+	+
330	46	F	Breast	Invasive ductal carcinoma with intraductal carcinoma	T2N0M0	2	IIa	malignant	-	-	0		+	+
331	46	F	Breast	Invasive ductal carcinoma with intraductal carcinoma	T2N0M0	2	IIa	malignant	-	-	0		+	+
332	47	F	Breast	Invasive ductal carcinoma	T2N0M0	2	IIa	malignant	-	+++	0		+	+
333	47	F	Breast	Invasive ductal carcinoma	T2N0M0	2	IIa	malignant	-	+++	0		+	+
334	66	F	Breast	Invasive ductal carcinoma	T2N0M0	2	IIa	malignant	-	++	0		+	+
335	66	F	Breast	Invasive ductal carcinoma	T2N0M0	2	IIa	malignant	-	++	0		+	+
336	47	F	Breast	Invasive ductal carcinoma	T2N0M0	2	IIa	malignant	-	++	0		+	+
337	47	F	Breast	Invasive ductal carcinoma	T2N0M0	2	IIa	malignant	*	++	0		+	+
338	47	F	Breast	Invasive ductal carcinoma	T2N0M0	2	IIa	malignant	*	+	0		+	+
339	47	F	Breast	Invasive ductal carcinoma	T2N0M0	2	IIa	malignant	*	+	0		+	+
340	49	F	Breast	Invasive ductal carcinoma	T2N0M0	2	IIa	malignant	*	+	0		+	+
341	49	F	Breast	Invasive ductal carcinoma	T2N0M0	2	IIa	malignant	*	-	0		+	+
342	50	F	Breast	Invasive ductal carcinoma	T2N0M0	2	IIa	malignant	-	-	0		+	+
343	50	F	Breast	Invasive ductal carcinoma	T2N0M0	2	IIa	malignant	*	-	0		+	+
344	50	F	Breast	Invasive ductal carcinoma	T2N0M0	2	IIa	malignant	++	-	0		+	+
345	50	F	Breast	Invasive ductal carcinoma	T2N0M0	2	IIa	malignant	++	-	0		+	+
346	42	F	Breast	Invasive ductal carcinoma	T2N0M0	2	IIa	malignant	+	-	0		+	+
347	42	F	Breast	Invasive ductal carcinoma	T2N0M0	2	IIa	malignant	+	-	0		+	+
348	44	F	Breast	Invasive ductal carcinoma	T2N0M0	2	IIa	malignant	++	+	2+		+	+
349	44	F	Breast	Invasive ductal carcinoma	T2N0M0	2	IIa	malignant	++	+	2+		+	+
350	60	F	Breast	Invasive ductal carcinoma	T2N0M0	2	IIa	malignant	-	-	0		+	+
351	60	F	Breast	Invasive ductal carcinoma	T2N0M0	2	IIa	malignant	-	-	0		+	+
352	48	F	Breast	Invasive ductal carcinoma	T2N0M0	2	IIa	malignant	+++	+	0		+	+
353	48	F	Breast	Invasive ductal carcinoma	T2N0M0	2	IIa	malignant	+++	+	0		+	+
354	69	F	Breast	Invasive ductal carcinoma	T2N0M0	2	IIa	malignant	+++	+++	0		+	+
355	69	F	Breast	Invasive ductal carcinoma	T2N0M0	2	IIa	malignant	+++	+++	0		+	+
356	65	F	Breast	Invasive ductal carcinoma	T2N0M0	2	IIa	malignant	-	-	2+		+	+
357	65	F	Breast	Invasive ductal carcinoma	T2N0M0	2	IIa	malignant	-	-	2+		+	+
358	43	F	Breast	Invasive ductal carcinoma	T2N0M0	2	IIa	malignant	++	+	3+		+	+
359	43	F	Breast	Invasive ductal carcinoma	T2N0M0	2	IIa	malignant	++	+	3+		+	+
360	43	F	Breast	Invasive ductal carcinoma	T2N0M0	2	IIa	malignant	-	-	0		+	+
361	43	F	Breast	Invasive ductal carcinoma	T2N0M0	2	IIa	malignant	-	-	0		+	+
362	57	F	Breast	Invasive ductal carcinoma	T2N0M0	2	IIa	malignant	++	++	0		+	+
363	57	F	Breast	Invasive ductal carcinoma	T2N0M0	2	IIa	malignant	++	++	0		+	+
364	45	F	Breast	Invasive ductal carcinoma	T2N0M0	2	IIa	malignant	+	+	0		+	+
365	47	F	Breast	Invasive ductal carcinoma	T2N0M0	2	IIa	malignant	++	++	0		+	+
366	47	F	Breast	Invasive ductal carcinoma	T2N0M0	2	IIa	malignant	++	++	0		+	+
367	47	F	Breast	Invasive ductal carcinoma	T2N0M0	2	IIa	malignant	-	-	0		+	+
368	47	F	Breast	Invasive ductal carcinoma	T2N0M0	2	IIa	malignant	-	-	0		+	+
369	39	F	Breast	Invasive ductal carcinoma	T2N0M0	2	IIa	malignant	++	+	0		+	+
370	39	F	Breast	Invasive ductal carcinoma	T2N0M0	2	IIa	malignant	++	+	0		+	+
371	45	F	Breast	Invasive ductal carcinoma	T2N0M0	2	IIa	malignant	-	-	2+		+	+
372	45	F	Breast	Invasive ductal carcinoma	T2N0M0	2	IIa	malignant	-	-	2+		+	+
373	46	F	Breast	Invasive ductal carcinoma	T2N0M0	2	IIa	malignant	-	-	0		+	+
374	46	F	Breast	Invasive ductal carcinoma	T2N0M0	2	IIa	malignant	-	-	0		+	+
375	47	F	Breast	Invasive ductal carcinoma	T2N0M0	2	IIa	malignant	+++	+++	0		+	+
376	47	F	Breast	Invasive ductal carcinoma	T2N0M0	2	IIa	malignant	+++	+++	0		+	+
377	46	F	Breast	Invasive ductal carcinoma	T2N0M0	2	IIa	malignant	-	-	0		+	+
378	46	F	Breast	Invasive ductal carcinoma	T2N0M0	2	IIa	malignant	-	-	0		+	+
379	48	F	Breast	Invasive ductal carcinoma	T2N0M0	2	IIa	malignant	-	-	2+		+	+
380	48	F	Breast	Invasive ductal carcinoma	T2N0M0	2	IIa	malignant	-	-	2+		+	+
381	47	F	Breast	Invasive ductal carcinoma	T2N0M0	2	IIa	malignant	-	-	3+		+	+
382	47	F	Breast	Invasive ductal carcinoma	T2N0M0	2	IIa	malignant	-	-	3+		+	+
383	44	F	Breast	Invasive ductal carcinoma	T2N0M0	2	IIa	malignant	++	++	0		+	+
384	44	F	Breast	Invasive ductal carcinoma	T2N0M0	2	IIa	malignant	++	++	0		+	+
385	52	F	Breast	Invasive ductal carcinoma	T2N0M0	2	IIa	malignant	+	-	0		+	+
386	52	F	Breast	Invasive ductal carcinoma	T2N0M0	2	IIa	malignant	+	-	0		+	+
387	59	F	Breast	Invasive ductal carcinoma	T2N0M0	2	IIa	malignant	++	++	0		+	+
388	59	F	Breast	Invasive ductal carcinoma	T2N0M0	2	IIa	malignant	++	++	0		+	+
389	40	F	Breast	Invasive ductal carcinoma	T2N0M0	2	IIa	malignant	+++	+++	0		+	+
390	40	F	Breast	Invasive ductal carcinoma	T2N0M0	2	IIa	malignant	+++	+++	0		+	+
391	45	F	Breast	Invasive ductal carcinoma	T2N0M0	2	IIa	malignant	-	-	0		+	+
392	45	F	Breast	Invasive ductal carcinoma	T2N0M0	2	IIa	malignant	-	-	0		+	+
393	43	F	Breast	Invasive ductal carcinoma	T2N0M0	2	IIa	malignant	+++	+++	0		+	+
394	43	F	Breast	Invasive ductal carcinoma	T2N0M0	2	IIa	malignant	+++	+++	0		+	+
395	34	F	Breast	Invasive ductal carcinoma	T2N0M0	2	IIa	malignant	++	+	0		+	+
396	34	F	Breast	Invasive ductal carcinoma	T2N0M0	2	IIa	malignant	++	+	0		+	+
397	49	F	Breast	Invasive ductal carcinoma	T2N0M0	2	IIa	malignant	+	+	0		+	+
398	49	F	Breast	Invasive ductal carcinoma	T2N0M0	2	IIa	malignant	+	+	0		+	++
399	51	F	Breast	Invasive ductal carcinoma	T2N0M0	2	IIa	malignant	+	-	0		+	+
400	51	F	Breast	Invasive ductal carcinoma	T2N0M0	2	IIa	malignant	+	+	0		+	+
401	49	F	Breast	Invasive ductal carcinoma	T2N0M0	2	IIa	malignant	+	++	0		+	+
402	49	F	Breast	Invasive ductal carcinoma	T2N0M0	2	IIa	malignant	+	++	0		+	+
403	61	F	Breast	Invasive ductal carcinoma	T2N0M0	2	IIa	malignant	++	+	0		+	+
404	61	F	Breast	Invasive ductal carcinoma	T2N0M0	2	IIa	malignant	++	+	0		+	+
405	35	F	Breast	Invasive ductal carcinoma	T2N0M0	2	IIa	malignant	+++	+++	0		+	+
406	42	F	Breast	Invasive ductal carcinoma	T2N0M0	2	IIa	malignant	-	-	0		+	++
407	69	F	Breast	Invasive ductal carcinoma	T2N0M0	2	IIa	malignant	-	-	3+		+	++
408	69	F	Breast	Invasive ductal carcinoma	T2N0M0	2	IIa	malignant	-	-	3+		+	+
409	51	F	Breast	Invasive ductal carcinoma	T2N0M0	2	IIa	malignant	-	-	3+		+	+
410	51	F	Breast	Invasive ductal carcinoma	T2N0M0	2	IIa	malignant	-	-	3+		+	+
411	46	F	Breast	Invasive ductal carcinoma	T2N0M0	2	IIa	malignant	-	-	0		+	+
412	46	F	Breast	Invasive ductal carcinoma	T2N0M0	2	IIa	malignant	-	-	0		+	+
413	46	F	Breast	Invasive ductal carcinoma	T2N0M0	2	IIa	malignant	-	-	0		+	++
414	46	F	Breast	Invasive ductal carcinoma	T2N0M0	2	IIa	malignant	-	-	0		+	++
415	50	F	Breast	Invasive ductal carcinoma	T2N0M0	2	IIa	malignant	+	-	0		+	++
416	50	F	Breast	Invasive ductal carcinoma	T2N0M0	2	IIa	malignant	+	-	0		+	+
417	47	F	Breast	Invasive ductal carcinoma	T2N0M0	2	IIa	malignant	+++	+++	0		+	+
418	47	F	Breast	Invasive ductal carcinoma	T2N0M0	2	IIa	malignant	+++	+++	0		+	+
419	48	F	Breast	Invasive ductal carcinoma	T2N0M0	2	IIa	malignant	++	++	*		+	+
420	33	F	Breast	Invasive ductal carcinoma	T2N0M0	2	IIa	malignant	++	-	0		+	+
421	33	F	Breast	Invasive ductal carcinoma	T2N0M0	2	IIa	malignant	++	-	0		+	+
422	55	F	Breast	Invasive ductal carcinoma	T2N0M0	2	IIa	malignant	-	-	0		+	+
423	55	F	Breast	Invasive ductal carcinoma	T2N0M0	2	IIa	malignant	-	-	0		+	+
424	48	F	Breast	Invasive ductal carcinoma	T2N0M0	2	IIa	malignant	+	++	0		+	+
425	48	F	Breast	Invasive ductal carcinoma	T2N0M0	2	IIa	malignant	+	++	0		+	+
426	49	F	Breast	Invasive ductal carcinoma	T2N0M0	2	IIa	malignant	*	*	0		+	+
427	49	F	Breast	Invasive ductal carcinoma	T2N0M0	2	IIa	malignant	+++	+++	0		+	+
428	35	F	Breast	Invasive ductal carcinoma	T2N0M0	2	IIa	malignant	+++	++	0		+	+
429	35	F	Breast	Invasive ductal carcinoma	T2N0M0	2	IIa	malignant	+++	++	0		+	+
430	60	F	Breast	Invasive ductal carcinoma	T2N0M0	2	IIa	malignant	+++	-	0		+	+
431	60	F	Breast	Invasive ductal carcinoma	T2N0M0	2	IIa	malignant	+++	-	0		+	+
432	45	F	Breast	Invasive ductal carcinoma	T2N0M0	2	IIa	malignant	++	+++	0		+	+
433	45	F	Breast	Invasive ductal carcinoma	T2N0M0	2	IIa	malignant	++	+++	0		+	+
434	60	F	Breast	Invasive ductal carcinoma	T2N0M0	2	IIa	malignant	+++	++	*		+	+
435	60	F	Breast	Invasive ductal carcinoma	T2N0M0	2	IIa	malignant	+++	++	*		+	+
436	57	F	Breast	Invasive ductal carcinoma	T2N0M0	2	IIa	malignant	-	-	0		+	+
437	57	F	Breast	Invasive ductal carcinoma	T2N0M0	2	IIa	malignant	-	-	0		+	+
438	49	F	Breast	Invasive ductal carcinoma	T2N0M0	2	IIa	malignant	+	-	0		+	+
439	49	F	Breast	Invasive ductal carcinoma	T2N0M0	2	IIa	malignant	+	-	0		+	++
440	40	F	Breast	Invasive ductal carcinoma	T2N0M0	2	IIa	malignant	-	-	0		+	+
441	40	F	Breast	Invasive ductal carcinoma	T2N0M0	2	IIa	malignant	-	-	0		+	+
442	50	F	Breast	Invasive ductal carcinoma	T2N0M0	2	IIa	malignant	+	+	0		+	+
443	46	F	Breast	Invasive ductal carcinoma	T2N0M0	2	IIa	malignant	+	+	0		+	+
444	46	F	Breast	Invasive ductal carcinoma	T2N0M0	2	IIa	malignant	+	+	0		+	+
445	36	F	Breast	Invasive ductal carcinoma	T2N0M0	2	IIa	malignant	-	+	*		+	+
446	36	F	Breast	Invasive ductal carcinoma	T2N0M0	2	IIa	malignant	-	+	3+		+	+
447	53	F	Breast	Invasive ductal carcinoma	T2N0M0	2	IIa	malignant	++	+	0		+	++
448	53	F	Breast	Invasive ductal carcinoma	T2N0M0	2	IIa	malignant	++	+	0		+	+
449	47	F	Breast	Invasive ductal carcinoma	T2N0M0	2	IIa	malignant	+	+	0		+	+
450	47	F	Breast	Invasive ductal carcinoma	T2N0M0	2	IIa	malignant	+	+	0		+	+
451	50	F	Breast	Invasive ductal carcinoma	T2N0M0	2	IIa	malignant	+++	+	0		+	+
452	50	F	Breast	Invasive ductal carcinoma	T2N0M0	2	IIa	malignant	+++	+	0		+	+
453	61	F	Breast	Invasive ductal carcinoma	T2N0M0	2	IIa	malignant	+	+	3+		+	+
454	61	F	Breast	Invasive ductal carcinoma	T2N0M0	2	IIa	malignant	+	+	3+		+	+
455	54	F	Breast	Invasive ductal carcinoma	T2N0M0	2	IIa	malignant	+	+	0		+	+
456	54	F	Breast	Invasive ductal carcinoma	T2N0M0	2	IIa	malignant	-	+	0		+	++
457	56	F	Breast	Invasive ductal carcinoma	T2N0M0	2	IIa	malignant	+++	+	0		+	+
458	56	F	Breast	Invasive ductal carcinoma	T2N0M0	2	IIa	malignant	+++	+	0		+	+
459	47	F	Breast	Invasive ductal carcinoma	T2N0M0	2	IIa	malignant	+++	+	2+		+	+
460	47	F	Breast	Invasive ductal carcinoma	T2N0M0	2	IIa	malignant	+++	-	2+		+	+
461	34	F	Breast	Invasive ductal carcinoma	T2N0M0	2	IIa	malignant	++	-	0		+	+
462	34	F	Breast	Invasive ductal carcinoma	T2N0M0	2	IIa	malignant	++	*	0		+	+
463	60	F	Breast	Invasive ductal carcinoma	T2N0M0	2	IIa	malignant	+++	-	0		+	+
464	60	F	Breast	Invasive ductal carcinoma	T2N0M0	2	IIa	malignant	+++	-	0		+	+
465	56	F	Breast	Invasive ductal carcinoma	T2N0M0	2	IIa	malignant	+	-	0		+	+
466	56	F	Breast	Invasive ductal carcinoma	T2N0M0	2	IIa	malignant	-	-	0		+	+
467	49	F	Breast	Invasive ductal carcinoma	T2N0M0	2	IIa	malignant	-	-	1+		+	+
468	49	F	Breast	Invasive ductal carcinoma	T2N0M0	2	IIa	malignant	-	-	1+		+	+
469	72	F	Breast	Invasive ductal carcinoma	T2N0M0	2	IIa	malignant	++	-	3+		+	+
470	72	F	Breast	Invasive ductal carcinoma	T2N0M0	2	IIa	malignant	++	-	3+		+	+
471	57	F	Breast	Invasive ductal carcinoma (sparse)	T2N0M0	2	IIa	malignant	++	*	0		+	+
472	57	F	Breast	Invasive ductal carcinoma	T2N0M0	2	IIa	malignant	++	*	0		+	+
473	41	F	Breast	Invasive ductal carcinoma	T2N0M0	2	IIa	malignant	++	-	0		+	+
474	41	F	Breast	Invasive ductal carcinoma	T2N0M0	2	IIa	malignant	++	-	0		+	+
475	58	F	Breast	Invasive ductal carcinoma	T2N0M0	2	IIa	malignant	+++	-	0		+	+
476	58	F	Breast	Invasive ductal carcinoma	T2N0M0	2	IIa	malignant	+++	-	0		+	+
477	40	F	Breast	Invasive ductal carcinoma	T2N0M0	2	IIa	malignant	++	-	0		+	+
478	40	F	Breast	Invasive ductal carcinoma	T2N0M0	2	IIa	malignant	++	-	0		+	+
479	61	F	Breast	Invasive ductal carcinoma	T2N0M0	2	IIa	malignant	+	-	0		+	+
480	61	F	Breast	Invasive ductal carcinoma	T2N0M0	2	IIa	malignant	+	-	*		+	+
481	64	F	Breast	Invasive ductal carcinoma	T2N0M0	2	IIa	malignant	-	-	1+		+	+
482	64	F	Breast	Invasive ductal carcinoma	T2N0M0	2	IIa	malignant	-	*	1+		+	+
483	68	F	Breast	Invasive ductal carcinoma	T2N0M0	2	IIa	malignant	-	*	2+		+	+
484	68	F	Breast	Invasive ductal carcinoma	T2N0M0	2	IIa	malignant	-	*	2+		+	+
485	50	F	Breast	Invasive ductal carcinoma	T2N0M0	2	IIa	malignant	-	-	0		+	+
486	50	F	Breast	Invasive ductal carcinoma	T2N0M0	2	IIa	malignant	-	-	0		+	+
487	56	F	Breast	Invasive ductal carcinoma	T2N0M0	2	IIa	malignant	-	*	*		+	+
488	56	F	Breast	Invasive ductal carcinoma	T2N0M0	2	IIa	malignant	-	*	*		+	+
489	48	F	Breast	Invasive ductal carcinoma	T2N0M0	2	IIa	malignant	+++	-	0		+	+
490	48	F	Breast	Invasive ductal carcinoma	T2N0M0	2	IIa	malignant	+++	-	0		+	+
491	57	F	Breast	Invasive ductal carcinoma	T2N0M0	2	IIa	malignant	+++	-	0		+	+
492	57	F	Breast	Invasive ductal carcinoma	T2N0M0	2	IIa	malignant	+++	-	0		+	+
493	49	F	Breast	Invasive ductal carcinoma	T2N0M0	2	IIa	malignant	-	*	0		+	+
494	49	F	Breast	Invasive ductal carcinoma	T2N0M0	2	IIa	malignant	-	*	0		+	+
495	53	F	Breast	Invasive ductal carcinoma with carcinomatous change of intraductal papilloma	T2N0M0	2	IIa	malignant	-	*	0		+	+
496	53	F	Breast	Invasive ductal carcinoma with carcinomatous change of intraductal papilloma	T2N0M0	2	IIa	malignant	-	*	0		+	+
497	34	F	Breast	Invasive ductal carcinoma	T2N0M0	2	IIa	malignant	+++	+++	0		+	+
498	34	F	Breast	Invasive ductal carcinoma	T2N0M0	2	IIa	malignant	+++	+++	0		+	+
499	61	F	Breast	Invasive ductal carcinoma	T2N0M0	2	IIa	malignant	+++	+++	0		+	+
500	50	F	Breast	Invasive ductal carcinoma (sparse)	T2N0M0	2	IIa	malignant	++	++	0		+	+
501	56	F	Breast	Invasive ductal carcinoma	T2N0M0	2	IIa	malignant	-	-	3+		+	+
502	56	F	Breast	Invasive ductal carcinoma	T2N0M0	2	IIa	malignant	-	-	3+		+	+
503	45	F	Breast	Invasive ductal carcinoma	T2N0M0	2	IIa	malignant	+	++	0		+	+
504	45	F	Breast	Invasive ductal carcinoma	T2N0M0	2	IIa	malignant	+	++	0		+	+
505	41	F	Breast	Invasive ductal carcinoma	T2N0M0	2	IIa	malignant	*	++	0		+	+
506	41	F	Breast	Invasive ductal carcinoma	T2N0M0	2	IIa	malignant	*	*	0		+	+
507	43	F	Breast	Invasive ductal carcinoma	T2N0M0	2	IIa	malignant	+++	+++	0		+	+
508	43	F	Breast	Invasive ductal carcinoma	T2N0M0	2	IIa	malignant	+++	+++	0		+	+
509	51	F	Breast	Invasive ductal carcinoma	T2N0M0	2	IIa	malignant	++	+	0		+	+
510	51	F	Breast	Invasive ductal carcinoma	T2N0M0	2	IIa	malignant	++	+	0		+	+
511	55	F	Breast	Invasive ductal carcinoma (sparse)	T2N0M0	2	IIa	malignant	-	-	0		+	++
512	55	F	Breast	Invasive ductal carcinoma	T2N0M0	2	IIa	malignant	-	-	0		+	+
513	46	F	Breast	Invasive ductal carcinoma	T2N0M0	2	IIa	malignant	+++	++	0		+	+
514	46	F	Breast	Invasive ductal carcinoma	T2N0M0	2	IIa	malignant	+++	++	0		+	+
515	46	F	Breast	Invasive ductal carcinoma	T2N0M0	2	IIa	malignant	+++	+++	0		+	+
516	46	F	Breast	Invasive ductal carcinoma	T2N0M0	2	IIa	malignant	+++	+++	0		+	+
517	41	F	Breast	Invasive ductal carcinoma (sparse)	T2N0M0	2	IIa	malignant	++	++	3+		+	+
518	41	F	Breast	Invasive ductal carcinoma	T2N0M0	2	IIa	malignant	++	++	3+		+	+
519	45	F	Breast	Invasive ductal carcinoma	T2N0M0	2	IIa	malignant	-	-	2+		+	+
520	45	F	Breast	Invasive ductal carcinoma	T2N0M0	2	IIa	malignant	-	-	2+		+	+
521	44	F	Breast	Invasive ductal carcinoma	T2N0M0	2	IIa	malignant	+++	+++	0		+	+
522	44	F	Breast	Invasive ductal carcinoma	T2N0M0	2	IIa	malignant	+++	+++	0		+	+
523	44	F	Breast	Invasive ductal carcinoma with necrosis	T2N0M0	2	IIa	malignant	+++	+++	0		+	+
524	44	F	Breast	Invasive ductal carcinoma	T2N0M0	2	IIa	malignant	+++	+++	0		+	+
525	45	F	Breast	Invasive ductal carcinoma	T2N0M0	2	IIa	malignant	+++	+++	0		+	+
526	45	F	Breast	Invasive ductal carcinoma	T2N0M0	2	IIa	malignant	+++	+++	0		+	+
527	44	F	Breast	Invasive ductal carcinoma with necrosis	T2N0M0	2	IIa	malignant	+++	++	0		+	+
528	44	F	Breast	Invasive ductal carcinoma	T2N0M0	2	IIa	malignant	+++	++	0		+	+
529	63	F	Breast	Invasive ductal carcinoma	T2N0M0	2	IIa	malignant	-	-	0		+	++
530	63	F	Breast	Invasive ductal carcinoma	T2N0M0	2	IIa	malignant	-	-	0		+	+
531	70	F	Breast	Invasive ductal carcinoma	T2N0M0	2	IIa	malignant	+++	-	0		+	+
532	70	F	Breast	Invasive ductal carcinoma	T2N0M0	2	IIa	malignant	+++	-	0		+	+
533	47	F	Breast	Invasive ductal carcinoma	T2N0M0	2	IIa	malignant	-	-	0		+	+
534	47	F	Breast	Invasive ductal carcinoma	T2N0M0	2	IIa	malignant	-	-	0		+	+
535	57	F	Breast	Invasive ductal carcinoma	T2N0M0	2	IIa	malignant	+	-	1+		+	+
536	57	F	Breast	Invasive ductal carcinoma	T2N0M0	2	IIa	malignant	+	-	1+		+	+
537	47	F	Breast	Invasive ductal carcinoma	T2N0M0	2	IIa	malignant	-	-	3+		+	+
538	47	F	Breast	Invasive ductal carcinoma	T2N0M0	2	IIa	malignant	-	-	3+		+	+
539	55	F	Breast	Invasive ductal carcinoma	T2N0M0	2	IIa	malignant	+	-	3+		+	+
540	55	F	Breast	Invasive ductal carcinoma	T2N0M0	2	IIa	malignant	+	-	3+		+	+
541	57	F	Breast	Invasive ductal carcinoma with necrosis	T2N0M0	2	IIa	malignant	-	-	3+		+	+
542	55	F	Breast	Invasive ductal carcinoma	T2N0M0	2	IIa	malignant	+++	++	0		+	+
543	55	F	Breast	Invasive ductal carcinoma	T2N0M0	2	IIa	malignant	+++	++	0		+	+
544	49	F	Breast	Invasive ductal carcinoma	T2N0M0	2	IIa	malignant	+++	+++	0		+	+
545	49	F	Breast	Invasive ductal carcinoma	T2N0M0	2	IIa	malignant	+++	+++	0		+	+
546	36	F	Breast	Invasive ductal carcinoma	T2N0M0	2	IIa	malignant	-	-	3+		+	+
547	36	F	Breast	Invasive ductal carcinoma	T2N0M0	2	IIa	malignant	-	-	3+		+	+
548	47	F	Breast	Invasive ductal carcinoma	T2N0M0	2	IIa	malignant	+++	+++	0		+	+
549	47	F	Breast	Invasive ductal carcinoma	T2N0M0	2	IIa	malignant	+++	+++	0		+	+
550	72	F	Breast	Invasive ductal carcinoma	T2N0M0	2	IIa	malignant	+++	-	0		+	++
551	72	F	Breast	Invasive ductal carcinoma	T2N0M0	2	IIa	malignant	+++	-	0		+	+
552	57	F	Breast	Invasive ductal carcinoma	T2N0M0	2	IIa	malignant	-	-	2+		+	+
553	57	F	Breast	Invasive ductal carcinoma	T2N0M0	2	IIa	malignant	-	-	2+		+	+
554	51	F	Breast	Invasive ductal carcinoma	T2N0M0	2	IIa	malignant	-	-	0		+	++
555	51	F	Breast	Invasive ductal carcinoma	T2N0M0	2	IIa	malignant	-	-	0		+	++
556	52	F	Breast	Invasive ductal carcinoma	T2N0M0	2	IIa	malignant	++	+	0		+	+
557	52	F	Breast	Invasive ductal carcinoma	T2N0M0	2	IIa	malignant	++	+	0		+	+
558	48	F	Breast	Invasive ductal carcinoma	T2N0M0	2	IIa	malignant	-	-	2+		+	++
559	48	F	Breast	Invasive ductal carcinoma	T2N0M0	2	IIa	malignant	-	-	2+		+	+
560	60	F	Breast	Invasive ductal carcinoma	T2N0M0	2	IIa	malignant	-	-	3+		+	+
561	60	F	Breast	Invasive ductal carcinoma	T2N0M0	2	IIa	malignant	-	-	3+		+	+
562	36	F	Breast	Invasive ductal carcinoma	T2N0M0	2	IIa	malignant	+++	+	3+		+	+
563	36	F	Breast	Invasive ductal carcinoma	T2N0M0	2	IIa	malignant	+++	+	3+		+	+
564	33	F	Breast	Invasive ductal carcinoma	T2N0M0	2	IIa	malignant	+++	+	2+		+	+
565	33	F	Breast	Invasive ductal carcinoma	T2N0M0	2	IIa	malignant	+++	+	2+		+	+
566	52	F	Breast	Invasive ductal carcinoma	T2N0M0	2	IIa	malignant	-	+	0		+	+
567	66	F	Breast	Invasive ductal carcinoma	T2N0M0	2	IIa	malignant	-	-	0		+	+
568	66	F	Breast	Invasive ductal carcinoma	T2N0M0	2	IIa	malignant	-	-	0		+	++
569	64	F	Breast	Invasive ductal carcinoma	T2N0M0	2	IIa	malignant	-	-	2+		+	+
570	64	F	Breast	Invasive ductal carcinoma	T2N0M0	2	IIa	malignant	-	-	2+		+	+
571	35	F	Breast	Invasive ductal carcinoma with necrosis	T2N0M0	2	IIa	malignant	-	-	0		+	+
572	35	F	Breast	Invasive ductal carcinoma with necrosis	T2N0M0	2	IIa	malignant	-	-	0		+	+
573	42	F	Breast	Invasive ductal carcinoma	T2N0M0	2	IIa	malignant	+++	-	0		+	+
574	42	F	Breast	Invasive ductal carcinoma	T2N0M0	2	IIa	malignant	+++	-	0		+	+
575	70	F	Breast	Invasive ductal carcinoma	T2N0M0	2	IIa	malignant	+++	++	3+		+	+
576	70	F	Breast	Invasive ductal carcinoma	T2N0M0	2	IIa	malignant	+++	++	3+		+	+
577	42	F	Breast	Invasive ductal carcinoma	T2N0M0	2	IIa	malignant	+++	++	0		+	+
578	42	F	Breast	Invasive ductal carcinoma	T2N0M0	2	IIa	malignant	+++	++	0		+	+
579	62	F	Breast	Invasive ductal carcinoma	T2N0M0	2	IIa	malignant	+++	+	0		+	+
580	43	F	Breast	Invasive ductal carcinoma	T2N0M0	2	IIa	malignant	++	-	3+		+	+
581	43	F	Breast	Invasive ductal carcinoma	T2N0M0	2	IIa	malignant	++	-	3+		+	++
582	39	F	Breast	Invasive ductal carcinoma (sparse)	T2N0M0	2	IIa	malignant	-	-	0		+	++
583	39	F	Breast	Invasive ductal carcinoma	T2N0M0	2	IIa	malignant	-	-	0		+	++
584	58	F	Breast	Invasive ductal carcinoma with necrosis	T2N0M0	2	IIa	malignant	-	-	0		+	++
585	58	F	Breast	Invasive ductal carcinoma	T2N0M0	2	IIa	malignant	-	-	0		+	+
586	29	F	Breast	Invasive ductal carcinoma	T2N0M0	2	IIa	malignant	+	-	0		+	+
587	29	F	Breast	Invasive ductal carcinoma with necrosis	T2N0M0	2	IIa	malignant	+	-	0		+	+
588	37	F	Breast	Invasive ductal carcinoma	T2N0M0	2	IIa	malignant	+++	-	0		+	+
589	37	F	Breast	Invasive ductal carcinoma (sparse)	T2N0M0	2	IIa	malignant	+++	-	0		+	+
590	42	F	Breast	Invasive ductal carcinoma with necrosis	T2N0M0	2	IIa	malignant	-	-	0		+	+
591	42	F	Breast	Invasive ductal carcinoma (sparse) with necrosis	T2N0M0	2	IIa	malignant	-	-	0		+	+
592	42	F	Breast	Invasive ductal carcinoma (sparse)	T2N0M0	2	IIa	malignant	++	-	0		+	+
593	42	F	Breast	Invasive ductal carcinoma	T2N0M0	2	IIa	malignant	++	-	0		+	+
594	61	F	Breast	Invasive ductal carcinoma	T2N0M0	2	IIa	malignant	-	-	0		+	+
595	40	F	Breast	Invasive ductal carcinoma	T2N0M0	2	IIa	malignant	++	-	0		+	+
596	40	F	Breast	Invasive ductal carcinoma	T2N0M0	2	IIa	malignant	++	-	0		+	+
597	33	F	Breast	Invasive ductal carcinoma	T2N0M0	2	IIa	malignant	++	-	0		+	+
598	33	F	Breast	Invasive ductal carcinoma	T2N0M0	2	IIa	malignant	++	-	0		+	+
599	38	F	Breast	Invasive ductal carcinoma	T2N0M0	2	IIa	malignant	-	-	1+		+	+
600	38	F	Breast	Invasive ductal carcinoma	T2N0M0	2	IIa	malignant	-	-	1+		+	+
601	48	F	Breast	Invasive ductal carcinoma	T2N0M0	2	IIa	malignant	+++	-	0		+	+
602	48	F	Breast	Invasive ductal carcinoma	T2N0M0	2	IIa	malignant	+++	-	0		+	+
603	53	F	Breast	Invasive ductal carcinoma	T2N0M0	2	IIa	malignant	-	-	3+		+	+
604	53	F	Breast	Invasive ductal carcinoma (sparse)	T2N0M0	2	IIa	malignant	-	-	3+		+	+
605	46	F	Breast	Invasive ductal carcinoma	T2N0M0	2	IIa	malignant	-	-	0		+	+
606	46	F	Breast	Invasive ductal carcinoma	T2N0M0	2	IIa	malignant	-	-	0		+	++
607	48	F	Breast	Invasive ductal carcinoma	T2N0M0	2	IIa	malignant	+	+	0		+	+
608	48	F	Breast	Invasive ductal carcinoma	T2N0M0	2	IIa	malignant	+	+	0		+	+
609	51	F	Breast	Invasive ductal carcinoma with necrosis	T2N0M0	2	IIa	malignant	-	-	0		+	++
610	51	F	Breast	Invasive ductal carcinoma with necrosis	T2N0M0	2	IIa	malignant	-	-	0		+	+
611	42	F	Breast	Invasive ductal carcinoma	T2N0M0	2	IIa	malignant	++	-	3+		+	+
612	42	F	Breast	Invasive ductal carcinoma	T2N0M0	2	IIa	malignant	++	-	3+		+	+
613	65	F	Breast	Invasive ductal carcinoma	T2N0M0	2	IIa	malignant	+++	++	0		+	+
614	65	F	Breast	Invasive ductal carcinoma	T2N0M0	2	IIa	malignant	+++	++	0		+	++
615	48	F	Breast	Invasive ductal carcinoma	T2N0M0	2	IIa	malignant	+	-	0		+	++
616	56	F	Breast	Invasive ductal carcinoma	T2N0M0	2	IIa	malignant	++	-	0		+	+
617	56	F	Breast	Invasive ductal carcinoma	T2N0M0	2	IIa	malignant	++	-	0		+	+
618	47	F	Breast	Invasive ductal carcinoma	T2N0M0	2	IIa	malignant	-	+	0		+	+
619	47	F	Breast	Invasive ductal carcinoma	T2N0M0	2	IIa	malignant	*	+	0		+	+
620	57	F	Breast	Invasive ductal carcinoma	T2N0M0	2	IIa	malignant	-	-	2+		+	+
621	57	F	Breast	Invasive ductal carcinoma (sparse)	T2N0M0	2	IIa	malignant	-	-	*		+	+
622	40	F	Breast	Invasive ductal carcinoma	T2N0M0	2	IIa	malignant	+++	-	0		+	+
623	64	F	Breast	Invasive ductal carcinoma (sparse)	T2N0M0	2	IIa	malignant	++	+	0		+	+
624	49	F	Breast	Invasive ductal carcinoma	T2N0M0	2	IIa	malignant	-	-	0		+	+
625	49	F	Breast	Invasive ductal carcinoma	T2N0M0	2	IIa	malignant	-	-	0		+	+
626	43	F	Breast	Invasive ductal carcinoma	T2N0M0	2	IIa	malignant	+++	++	0		+	+
627	43	F	Breast	Invasive ductal carcinoma	T2N0M0	2	IIa	malignant	+++	++	0		+	+
628	72	F	Breast	Invasive ductal carcinoma	T2N0M0	2	IIa	malignant	+++	+++	0		+	+
629	72	F	Breast	Invasive ductal carcinoma	T2N0M0	2	IIa	malignant	+++	+++	0		+	+
630	36	F	Breast	Invasive ductal carcinoma	T2N0M0	2	IIa	malignant	+	+	0		+	+
631	36	F	Breast	Invasive ductal carcinoma	T2N0M0	2	IIa	malignant	+	+	0		+	+
632	48	F	Breast	Invasive ductal carcinoma	T2N0M0	2	IIa	malignant	-	+	0		+	+
633	48	F	Breast	Invasive ductal carcinoma	T2N0M0	2	IIa	malignant	-	+	0		+	+
634	40	F	Breast	Invasive ductal carcinoma (sparse)	T2N0M0	2	IIa	malignant	*	*	0		+	+
635	57	F	Breast	Invasive ductal carcinoma	T2N0M0	2	IIa	malignant	-	-	0		+	+
636	57	F	Breast	Invasive ductal carcinoma	T2N0M0	2	IIa	malignant	-	-	0		+	+
637	51	F	Breast	Invasive ductal carcinoma	T2N0M0	2	IIa	malignant	-	-	0		+	+
638	51	F	Breast	Invasive ductal carcinoma	T2N0M0	2	IIa	malignant	-	-	0		+	++
639	45	F	Breast	Invasive ductal carcinoma	T2N0M0	2	IIa	malignant	-	+	0		+	++
640	45	F	Breast	Invasive ductal carcinoma	T2N0M0	2	IIa	malignant	-	+	0		+	++
641	42	F	Breast	Invasive ductal carcinoma	T2N0M0	2	IIa	malignant	+++	+	0		+	++
642	42	F	Breast	Invasive ductal carcinoma	T2N0M0	2	IIa	malignant	+++	+	0		+	+
643	41	F	Breast	Invasive ductal carcinoma	T2N0M0	2	IIa	malignant	++	++	0		+	+
644	41	F	Breast	Invasive ductal carcinoma	T2N0M0	2	IIa	malignant	++	++	0		+	+
645	67	F	Breast	Invasive ductal carcinoma	T2N0M0	2	IIa	malignant	++	-	2+		+	++
646	67	F	Breast	Invasive ductal carcinoma	T2N0M0	2	IIa	malignant	++	-	2+		+	++
647	38	F	Breast	Invasive ductal carcinoma	T2N0M0	2	IIa	malignant	-	-	0		+	++
648	38	F	Breast	Invasive ductal carcinoma	T2N0M0	2	IIa	malignant	-	-	0		+	++
649	48	F	Breast	Invasive ductal carcinoma	T2N0M0	2	IIa	malignant	++	++	2+		+	++
650	48	F	Breast	Invasive ductal carcinoma	T2N0M0	2	IIa	malignant	++	++	2+		+	+
651	57	F	Breast	Invasive ductal carcinoma	T2N0M0	2	IIa	malignant	-	-	3+		+	+
652	57	F	Breast	Invasive ductal carcinoma	T2N0M0	2	IIa	malignant	-	-	3+		+	+
653	56	F	Breast	Invasive ductal carcinoma	T2N0M0	2	IIa	malignant	++	+	0		+	+
654	56	F	Breast	Invasive ductal carcinoma	T2N0M0	2	IIa	malignant	++	+	0		+	+
655	45	F	Breast	Invasive ductal carcinoma	T2N0M0	2	IIa	malignant	-	-	2+		+	+
656	45	F	Breast	Invasive ductal carcinoma	T2N0M0	2	IIa	malignant	-	+	2+		+	+
657	55	F	Breast	Invasive ductal carcinoma	T2N0M0	2	IIa	malignant	-	-	0		+	+
658	55	F	Breast	Invasive ductal carcinoma	T2N0M0	2	IIa	malignant	-	-	0		+	+
659	49	F	Breast	Invasive ductal carcinoma	T2N0M0	2	IIa	malignant	+++	++	0		+	+
660	49	F	Breast	Invasive ductal carcinoma	T2N0M0	2	IIa	malignant	+++	++	0		+	+
661	36	F	Breast	Invasive ductal carcinoma	T2N0M0	2	IIa	malignant	+++	++	0		+	+
662	36	F	Breast	Invasive ductal carcinoma	T2N0M0	2	IIa	malignant	+++	++	0		+	+
663	42	F	Breast	Invasive ductal carcinoma	T2N0M0	2	IIa	malignant	+++	+++	0		+	++
664	42	F	Breast	Invasive ductal carcinoma	T2N0M0	2	IIa	malignant	+++	+++	0		+	+
665	49	F	Breast	Invasive ductal carcinoma	T2N0M0	2	IIa	malignant	+++	+++	0		+	+
666	49	F	Breast	Invasive ductal carcinoma	T2N0M0	2	IIa	malignant	+++	+++	0		+	+
667	56	F	Breast	Invasive ductal carcinoma	T2N0M0	2	IIa	malignant	+++	+++	0		+	++
668	56	F	Breast	Invasive ductal carcinoma	T2N0M0	2	IIa	malignant	+++	+++	0		+	++
669	69	F	Breast	Invasive ductal carcinoma	T2N0M0	2	IIa	malignant	+++	+	0		+	+
670	47	F	Breast	Invasive ductal carcinoma	T2N0M0	2	IIa	malignant	-	-	0		+	+
671	47	F	Breast	Invasive ductal carcinoma	T2N0M0	2	IIa	malignant	-	-	0		+	++
672	52	F	Breast	Invasive ductal carcinoma	T2N0M0	2	IIa	malignant	-	-	1+		+	+
673	38	F	Breast	Invasive ductal carcinoma	T2N0M0	2	IIa	malignant	-	-	0		+	+
674	38	F	Breast	Invasive ductal carcinoma (sparse)	T2N0M0	2	IIa	malignant	-	-	0		+	+
675	76	F	Breast	Invasive ductal carcinoma	T2N0M0	2	IIa	malignant	+++	+	2+		+	+
676	76	F	Breast	Invasive ductal carcinoma	T2N0M0	2	IIa	malignant	+++	+	2+		+	++
677	33	F	Breast	Invasive ductal carcinoma	T2N0M0	2	IIa	malignant	-	-	0		+	++
678	33	F	Breast	Invasive ductal carcinoma	T2N0M0	2	IIa	malignant	-	-	0		+	++
679	46	F	Breast	Invasive ductal carcinoma	T2N0M0	2	IIa	malignant	++	+	0		+	+
680	46	F	Breast	Invasive ductal carcinoma (sparse) with necrosis	T2N0M0	2	IIa	malignant	+	-	0		+	+
681	42	F	Breast	Invasive ductal carcinoma	T2N0M0	2	IIa	malignant	-	-	0		+	+
682	42	F	Breast	Invasive ductal carcinoma	T2N0M0	2	IIa	malignant	-	-	0		+	+
683	67	F	Breast	Invasive ductal carcinoma	T2N0M0	2	IIa	malignant	+++	+	0		+	+
684	67	F	Breast	Invasive ductal carcinoma	T2N0M0	2	IIa	malignant	+++	+	0		+	+
685	50	F	Breast	Invasive ductal carcinoma	T2N0M0	2	IIa	malignant	-	-	3+		+	+
686	50	F	Breast	Invasive ductal carcinoma	T2N0M0	2	IIa	malignant	-	-	3+		+	++
687	43	F	Breast	Invasive ductal carcinoma	T2N0M0	2	IIa	malignant	+	+	3+		+	++
688	43	F	Breast	Invasive ductal carcinoma	T2N0M0	2	IIa	malignant	+	+	3+		+	+
689	32	F	Breast	Invasive ductal carcinoma	T2N0M0	2	IIa	malignant	-	-	0		+	+
690	32	F	Breast	Invasive ductal carcinoma	T2N0M0	2	IIa	malignant	-	-	0		+	++
691	50	F	Breast	Invasive ductal carcinoma	T2N0M0	2	IIa	malignant	+++	+++	0		+	++
692	50	F	Breast	Invasive ductal carcinoma	T2N0M0	2	IIa	malignant	+++	+++	0		+	++
693	52	F	Breast	Invasive ductal carcinoma	T2N0M0	2	IIa	malignant	+++	+++	2+		+	+
694	52	F	Breast	Invasive ductal carcinoma	T2N0M0	2	IIa	malignant	+++	+++	2+		+	+
695	60	F	Breast	Invasive ductal carcinoma (sparse)	T2N0M0	2	IIa	malignant	++	-	0		+	+
696	60	F	Breast	Invasive ductal carcinoma	T2N0M0	2	IIa	malignant	++	-	0		+	+
697	46	F	Breast	Invasive ductal carcinoma	T2N0M0	2	IIa	malignant	+	-	2+		+	+
698	40	F	Breast	Invasive ductal carcinoma	T2N0M0	2	IIa	malignant	+++	+++	0		+	+
699	40	F	Breast	Invasive ductal carcinoma	T2N0M0	2	IIa	malignant	+++	+++	0		+	+
700	45	F	Breast	Invasive ductal carcinoma	T2N0M0	2	IIa	malignant	+++	++	0		+	+
701	45	F	Breast	Invasive ductal carcinoma	T2N0M0	2	IIa	malignant	+++	+	0		+	++
702	50	F	Breast	Invasive ductal carcinoma	T2N0M0	2	IIa	malignant	+++	+	0		+	++
703	50	F	Breast	Invasive ductal carcinoma	T2N0M0	2	IIa	malignant	+++	+	0		+	++
704	51	F	Breast	Invasive ductal carcinoma	T2N0M0	2	IIa	malignant	++	+++	0		+	++
705	51	F	Breast	Invasive ductal carcinoma	T2N0M0	2	IIa	malignant	++	+++	0		+	++
706	38	F	Breast	Invasive ductal carcinoma	T2N0M0	2	IIa	malignant	++	+	0		+	++
707	38	F	Breast	Invasive ductal carcinoma	T2N0M0	2	IIa	malignant	++	+	0		+	++
708	51	F	Breast	Invasive ductal carcinoma	T2N0M0	2	IIa	malignant	+	-	3+		+	++
709	51	F	Breast	Invasive ductal carcinoma	T2N0M0	2	IIa	malignant	+	-	3+		+	+
710	55	F	Breast	Invasive ductal carcinoma	T2N0M0	2	IIa	malignant	+++	++	0		+	++
711	55	F	Breast	Invasive ductal carcinoma	T2N0M0	2	IIa	malignant	+++	++	0		+	+
712	55	F	Breast	Invasive ductal carcinoma	T2N0M0	2	IIa	malignant	+++	-	0		+	+
713	55	F	Breast	Invasive ductal carcinoma (sparse)	T2N0M0	2	IIa	malignant	+++	-	0		+	+
714	40	F	Breast	Invasive ductal carcinoma	T2N0M0	2	IIa	malignant	-	-	0		+	+
715	40	F	Breast	Invasive ductal carcinoma	T2N0M0	2	IIa	malignant	-	-	0		+	+
716	49	F	Breast	Invasive ductal carcinoma	T2N0M0	2	IIa	malignant	+	-	0		+	+
717	55	F	Breast	Invasive ductal carcinoma	T2N0M0	2	IIa	malignant	-	-	2+		+	+
718	55	F	Breast	Invasive ductal carcinoma	T2N0M0	2	IIa	malignant	-	-	*		+	+
719	56	F	Breast	Invasive ductal carcinoma	T2N0M0	2	IIa	malignant	-	-	1+		+	+
720	56	F	Breast	Invasive ductal carcinoma	T2N0M0	2	IIa	malignant	-	-	1+		+	+
721	56	F	Breast	Papillary carcinoma	T2N0M0	2	IIa	malignant	++	-	0		+	+
722	56	F	Breast	Papillary carcinoma	T2N0M0	2	IIa	malignant	++	-	0		+	+
723	46	F	Breast	Adenocarcinoma	T2N0M0	2	IIa	malignant	+	-	0		+	++
724	46	F	Breast	Adenocarcinoma	T2N0M0	2	IIa	malignant	+	-	0		+	++
725	40	F	Breast	Adenocarcinoma	T2N0M0	2	IIa	malignant	+++	-	0		+	++
726	40	F	Breast	Adenocarcinoma	T2N0M0	2	IIa	malignant	+++	-	0		+	++
727	50	F	Breast	Invasive ductal carcinoma	T2N0M0	2	IIa	malignant	-	*	0		+	++
728	50	F	Breast	Invasive ductal carcinoma	T2N0M0	2	IIa	malignant	-	*	0		+	++
729	56	F	Breast	Invasive ductal carcinoma	T2N0M0	2	IIa	malignant	++	-	0		+	++
730	56	F	Breast	Invasive ductal carcinoma	T2N0M0	2	IIa	malignant	++	-	0		+	++
731	61	F	Breast	Invasive ductal carcinoma	T2N0M0	2	IIa	malignant	-	*	2+		+	++
732	61	F	Breast	Invasive ductal carcinoma	T2N0M0	2	IIa	malignant	-	*	2+		+	++
733	71	F	Breast	Invasive ductal carcinoma	T2N0M0	2	IIa	malignant	+++	*	0		+	++
734	48	F	Breast	Invasive ductal carcinoma	T2N0M0	2	IIa	malignant	-	-	0		+	++
735	48	F	Breast	Invasive ductal carcinoma	T2N0M0	2	IIa	malignant	-	-	0		+	++
736	48	F	Breast	Invasive ductal carcinoma	T2N0M0	2	IIa	malignant	-	-	0		+	++
737	48	F	Breast	Invasive ductal carcinoma	T2N0M0	2	IIa	malignant	-	-	0		+	++
738	49	F	Breast	Invasive ductal carcinoma	T2N0M0	2	IIa	malignant	-	*	3+		+	++
739	49	F	Breast	Invasive ductal carcinoma	T2N0M0	2	IIa	malignant	-	*	3+		+	++
740	56	F	Breast	Invasive ductal carcinoma	T2N0M0	2	IIa	malignant	-	-	0		+	++
741	56	F	Breast	Invasive ductal carcinoma	T2N0M0	2	IIa	malignant	-	-	0		+	++
742	47	F	Breast	Invasive ductal carcinoma	T2N0M0	2	IIa	malignant	+++	++	0		+	++
743	47	F	Breast	Invasive ductal carcinoma	T2N0M0	2	IIa	malignant	+++	++	0		+	++
744	43	F	Breast	Invasive ductal carcinoma	T2N0M0	2	IIa	malignant	+++	+++	0		+	++
745	43	F	Breast	Invasive ductal carcinoma	T2N0M0	2	IIa	malignant	+	+	0		+	++
746	52	F	Breast	Invasive ductal carcinoma	T2N0M0	2	IIa	malignant	+	+	0		+	++
747	52	F	Breast	Invasive ductal carcinoma	T2N0M0	2	IIa	malignant	+	-	0		+	++
748	42	F	Breast	Invasive ductal carcinoma	T2N0M0	2	IIa	malignant	+	++	0		+	++
749	42	F	Breast	Invasive ductal carcinoma	T2N0M0	2	IIa	malignant	+	++	0		+	++
750	62	F	Breast	Invasive ductal carcinoma	T2N0M0	2	IIa	malignant	-	-	0		+	++
751	62	F	Breast	Invasive ductal carcinoma	T2N0M0	2	IIa	malignant	-	-	0		+	++
752	53	F	Breast	Invasive ductal carcinoma	T2N0M0	2	IIa	malignant	+	-	3+		+	++
753	53	F	Breast	Invasive ductal carcinoma	T2N0M0	2	IIa	malignant	+	-	3+		+	++
754	45	F	Breast	Invasive ductal carcinoma	T2N0M0	2	IIa	malignant	+	-	0		+	++
755	66	F	Breast	Invasive ductal carcinoma	T2N0M0	2	IIa	malignant	++	+	0		+	++
756	66	F	Breast	Invasive ductal carcinoma	T2N0M0	2	IIa	malignant	++	+	0		+	++
757	50	F	Breast	Invasive ductal carcinoma	T2N0M0	2	IIa	malignant	-	-	0		+	++
758	50	F	Breast	Invasive ductal carcinoma	T2N0M0	2	IIa	malignant	-	-	0		+	+
759	48	F	Breast	Invasive ductal carcinoma	T2N0M0	2	IIa	malignant	+++	+++	0		+	+
760	48	F	Breast	Invasive ductal carcinoma	T2N0M0	2	IIa	malignant	+++	+++	0		+	+
761	56	F	Breast	Invasive ductal carcinoma	T2N0M0	2	IIa	malignant	++	-	2+		+	++
762	56	F	Breast	Invasive ductal carcinoma	T2N0M0	2	IIa	malignant	++	-	2+		+	++
763	64	F	Breast	Invasive ductal carcinoma	T2N0M0	2	IIa	malignant	++	++	0		+	++
764	64	F	Breast	Invasive ductal carcinoma	T2N0M0	2	IIa	malignant	++	++	0		+	++
765	33	F	Breast	Invasive ductal carcinoma	T2N0M0	2	IIa	malignant	++	++	0		+	++
766	33	F	Breast	Invasive ductal carcinoma	T2N0M0	2	IIa	malignant	++	++	0		+	++
767	33	F	Breast	Invasive ductal carcinoma	T2N0M0	2	IIa	malignant	-	-	0		+	++
768	33	F	Breast	Invasive ductal carcinoma	T2N0M0	2	IIa	malignant	-	-	0		+	++
769	34	F	Breast	Invasive ductal carcinoma	T2N0M0	2	IIa	malignant	+++	+	0		+	++
770	34	F	Breast	Invasive ductal carcinoma	T2N0M0	2	IIa	malignant	+++	+	0		+	++
771	22	F	Breast	Invasive ductal carcinoma	T2N0M0	2	IIa	malignant	-	-	0		+	++
772	22	F	Breast	Invasive ductal carcinoma	T2N0M0	2	IIa	malignant	-	-	0		+	++
773	28	F	Breast	Invasive ductal carcinoma	T2N0M0	2	IIa	malignant	++	++	0		+	++
774	28	F	Breast	Invasive ductal carcinoma	T2N0M0	2	IIa	malignant	++	++	0		+	++
775	46	F	Breast	Invasive ductal carcinoma	T2N0M0	2	IIa	malignant	++	++	0		+	++
776	46	F	Breast	Invasive ductal carcinoma	T2N0M0	2	IIa	malignant	++	++	0		+	++
777	63	F	Breast	Invasive ductal carcinoma	T2N0M0	2	IIa	malignant	+++	-	0		+	++
778	63	F	Breast	Invasive ductal carcinoma	T2N0M0	2	IIa	malignant	+++	-	0		+	++
779	69	F	Breast	Invasive ductal carcinoma	T2N0M0	2	IIa	malignant	+	-	0		+	++
780	69	F	Breast	Invasive ductal carcinoma	T2N0M0	2	IIa	malignant	+	-	0		+	++
781	37	F	Breast	Invasive ductal carcinoma	T2N0M0	2	IIa	malignant	-	-	0		+	++
782	37	F	Breast	Invasive ductal carcinoma	T2N0M0	2	IIa	malignant	-	-	0		+	++
783	65	F	Breast	Invasive ductal carcinoma	T2N0M0	2	IIa	malignant	-	-	0		+	++
784	65	F	Breast	Invasive ductal carcinoma	T2N0M0	2	IIa	malignant	-	-	0		+	++
785	50	F	Breast	Invasive ductal carcinoma	T2N0M0	2	IIa	malignant	-	-	3+		+	++
786	50	F	Breast	Invasive ductal carcinoma	T2N0M0	2	IIa	malignant	-	-	3+		+	++
787	57	F	Breast	Invasive ductal carcinoma	T2N0M0	2	IIa	malignant	+	-	2+		+	+
788	57	F	Breast	Invasive ductal carcinoma	T2N0M0	2	IIa	malignant	+	-	2+		+	++
789	48	F	Breast	Invasive ductal carcinoma	T2N0M0	2	IIa	malignant	++	+	0		+	++
790	48	F	Breast	Invasive ductal carcinoma	T2N0M0	2	IIa	malignant	++	+	0		+	++
791	62	F	Breast	Invasive ductal carcinoma	T2N0M0	2	IIA	Malignant					+	++
792	62	F	Breast	Invasive ductal carcinoma	T2N0M0	2	IIA	Malignant					+	++
793	56	F	Breast	Invasive ductal carcinoma	T2N0M0	3	IIa	malignant	-	-	-		+	++
794	56	F	Breast	Invasive ductal carcinoma	T2N0M0	3	IIa	malignant	-	-	-		+	++
795	60	F	Breast	Invasive ductal carcinoma	T2N0M0	3	IIa	malignant	-	-	-		+	++
796	60	F	Breast	Invasive ductal carcinoma	T2N0M0	3	IIa	malignant	-	-	-		+	++
797	60	F	Breast	Invasive ductal carcinoma	T2N0M0	3	IIa	malignant	-	-	-		+	++
798	60	F	Breast	Invasive ductal carcinoma	T2N0M0	3	IIa	malignant	-	-	-		+	++
799	60	F	Breast	Invasive ductal carcinoma	T2N0M0	3	IIa	malignant	-	-	-		+	++
800	60	F	Breast	Invasive ductal carcinoma	T2N0M0	3	IIa	malignant	-	-	-		+	++
801	56	F	Breast	Invasive ductal carcinoma	T2N0M0	3	IIa	malignant	-	-	0		+	++
802	56	F	Breast	Invasive ductal carcinoma	T2N0M0	3	IIa	malignant	-	-	0		+	++
803	51	F	Breast	Invasive ductal carcinoma	T2N0M0	3	IIa	malignant	-	-	3+		+	++
804	55	F	Breast	Invasive ductal carcinoma	T2N0M0	3	IIa	malignant	-	-	0		+	++
805	55	F	Breast	Invasive ductal carcinoma	T2N0M0	3	IIa	malignant	-	-	0		+	++
806	45	F	Breast	Invasive ductal carcinoma	T2N0M0	3	IIa	malignant	-	-	0		+	++
807	45	F	Breast	Invasive ductal carcinoma	T2N0M0	3	IIa	malignant	-	-	0		+	++
808	83	F	Breast	Invasive ductal carcinoma	T2N0M0	3	IIa	malignant	-	-	0		+	+
809	83	F	Breast	Invasive ductal carcinoma	T2N0M0	3	IIa	malignant	-	-	0		+	+
810	43	F	Breast	Invasive ductal carcinoma	T2N0M0	3	IIa	malignant	-	-	0		+	++
811	43	F	Breast	Invasive ductal carcinoma	T2N0M0	3	IIa	malignant	-	-	0		+	++
812	50	F	Breast	Invasive ductal carcinoma	T2N0M0	3	IIa	malignant	++	++	0		+	++
813	50	F	Breast	Invasive ductal carcinoma	T2N0M0	3	IIa	malignant	++	++	0		+	++
814	48	F	Breast	Invasive ductal carcinoma	T2N0M0	3	IIa	malignant	-	-	0		+	++
815	48	F	Breast	Invasive ductal carcinoma	T2N0M0	3	IIa	malignant	-	-	0		+	++
816	64	F	Breast	Invasive ductal carcinoma	T2N0M0	3	IIa	malignant	-	-	0		+	++
817	64	F	Breast	Invasive ductal carcinoma	T2N0M0	3	IIa	malignant	-	-	0		+	++
818	40	F	Breast	Invasive ductal carcinoma	T2N0M0	3	IIa	malignant	++	++	0		+	+
819	40	F	Breast	Invasive ductal carcinoma	T2N0M0	3	IIa	malignant	++	++	0		+	+
820	63	F	Breast	Invasive ductal carcinoma	T2N0M0	3	IIa	malignant	+++	+	0		+	++
821	63	F	Breast	Invasive ductal carcinoma	T2N0M0	3	IIa	malignant	+++	+	0		+	++
822	58	F	Breast	Invasive ductal carcinoma	T2N0M0	3	IIa	malignant	-	*	0		+	++
823	58	F	Breast	Invasive ductal carcinoma	T2N0M0	3	IIa	malignant	-	-	0		+	++
824	34	F	Breast	Invasive ductal carcinoma	T2N0M0	3	IIa	malignant	-	*	0		+	++
825	34	F	Breast	Invasive ductal carcinoma	T2N0M0	3	IIa	malignant	-	*	0		+	++
826	58	F	Breast	Invasive ductal carcinoma	T2N0M0	3	IIa	malignant	-	*	3+		+	++
827	58	F	Breast	Invasive ductal carcinoma	T2N0M0	3	IIa	malignant	-	*	3+		+	++
828	49	F	Breast	Invasive ductal carcinoma	T2N0M0	3	IIa	malignant	-	-	0		+	++
829	49	F	Breast	Invasive ductal carcinoma	T2N0M0	3	IIa	malignant	-	-	0		+	++
830	40	F	Breast	Invasive ductal carcinoma	T2N0M0	3	IIa	malignant	+	-	0		+	++
831	40	F	Breast	Invasive ductal carcinoma	T2N0M0	3	IIa	malignant	+	-	0		+	++
832	47	F	Breast	Invasive ductal carcinoma	T2N0M0	3	IIa	malignant	-	*	0		+	++
833	34	F	Breast	Invasive ductal carcinoma	T2N0M0	3	IIa	malignant	-	-	0		+	++
834	34	F	Breast	Invasive ductal carcinoma	T2N0M0	3	IIa	malignant	-	-	0		+	+
835	34	F	Breast	Invasive ductal carcinoma	T2N0M0	3	IIa	malignant	-	-	0		+	+
836	30	F	Breast	Invasive ductal carcinoma	T2N0M0	3	IIa	malignant	-	-	2+		+	+
837	30	F	Breast	Invasive ductal carcinoma	T2N0M0	3	IIa	malignant	-	-	2+		+	++
838	43	F	Breast	Invasive ductal carcinoma	T2N0M0	3	IIa	malignant	-	-	0		+	++
839	43	F	Breast	Invasive ductal carcinoma	T2N0M0	3	IIa	malignant	-	-	0		+	++
840	36	F	Breast	Invasive ductal carcinoma	T2N0M0	3	IIa	malignant	-	-	0		+	++
841	36	F	Breast	Invasive ductal carcinoma	T2N0M0	3	IIa	malignant	-	-	0		+	++
842	64	F	Breast	Invasive ductal carcinoma	T2N0M0	3	IIa	malignant	-	-	2+		+	++
843	64	F	Breast	Invasive ductal carcinoma	T2N0M0	3	IIa	malignant	-	-	2+		+	++
844	34	F	Breast	Invasive ductal carcinoma	T2N0M0	3	IIa	malignant	-	-	0		+	++
845	34	F	Breast	Invasive ductal carcinoma with necrosis	T2N0M0	3	IIa	malignant	-	-	0		+	++
846	45	F	Breast	Invasive ductal carcinoma (fibrous tissue and blood vessel)	T2N0M0	-	IIa	malignant	*	*	-		+	++
847	45	F	Breast	Invasive ductal carcinoma (breast tissue)	T2N0M0	-	IIa	malignant	*	*	-		+	++
848	51	F	Breast	Invasive ductal carcinoma (breast tissue)	T2N0M0	-	IIa	malignant	*	*	-		+	++
849	51	F	Breast	Invasive ductal carcinoma (sparse)	T2N0M0	-	IIa	malignant	*	*	-		+	++
850	64	F	Breast	Invasive ductal carcinoma (sparse)	T2N0M0	-	IIa	malignant	*	*	-		+	++
851	64	F	Breast	Invasive ductal carcinoma (chronic inflammation of fibrofatty tissue)	T2N0M0	-	IIa	malignant	*	*	2+		+	+
852	56	F	Breast	Invasive ductal carcinoma (severe atypical hyperplasia of lobular epithelium)	T2N0M0	-	IIa	malignant	++	-	-		+	+
853	56	F	Breast	Invasive ductal carcinoma (severe atypical hyperplasia of lobular epithelium)	T2N0M0	-	IIa	malignant	++	-	-		+	+
854	61	F	Breast	Invasive ductal carcinoma (sparse)	T2N0M0	-	IIa	malignant	++	+	-		+	+
855	33	F	Breast	Invasive ductal carcinoma (sparse)	T2N0M0	-	IIa	malignant	++	++	-		+	+
856	52	F	Breast	Invasive ductal carcinoma (chronic inflammation of fibrous tissue)	T2N0M0	-	IIa	malignant	*	*	2+		+	+
857	64	F	Breast	Invasive ductal carcinoma (sparse)	T2N0M0	-	IIa	malignant	-	-	-		+	+
858	65	F	Breast	Invasive ductal carcinoma (fibrous tissue and blood vessel)	T2N0M0	-	IIa	malignant	*	*	-		+	+
859	57	F	Breast	Invasive ductal carcinoma (fibrofatty tissue)	T2N0M0	-	IIa	malignant	*	*	-		+	+
860	53	F	Breast	Invasive ductal carcinoma (sparse) with necrosis	T2N0M0	-	IIa	malignant	-	-	-		+	+
861	30	F	Breast	Invasive ductal carcinoma (fibrofatty tissue)	T2N0M0	-	IIa	malignant	*	*	-		+	+
862	60	F	Breast	Invasive ductal carcinoma (cataplasia and necrotic tissue)	T2N0M0	-	IIa	malignant	*	*	-		+	+
863	60	F	Breast	Invasive ductal carcinoma (cataplasia and necrotic tissue)	T2N0M0	-	IIa	malignant	*	*	-		+	+
864	44	F	Breast	Invasive ductal carcinoma (sparse)	T2N0M0	-	IIa	malignant	-	-	-		+	+
865	50	F	Breast	Invasive lobular carcinoma	T2N0M0	-	IIa	malignant	+	-	-		+	++
866	50	F	Breast	Invasive lobular carcinoma	T2N0M0	-	IIa	malignant	+	-	-		+	++
867	46	F	Breast	Medullary carcinoma	T2N0M0	-	IIa	malignant	++	+	-		+	++
868	46	F	Breast	Medullary carcinoma	T2N0M0	-	IIa	malignant	++	+	-		+	++
869	61	F	Breast	Medullary carcinoma (sparse) with necrosis	T2N0M0	-	IIa	malignant	-	-	-		+	++
870	61	F	Breast	Medullary carcinoma	T2N0M0	-	IIa	malignant	-	-	-		+	++
871	58	F	Breast	Medullary carcinoma	T2N0M0	-	IIa	malignant	-	-	-		+	++
872	58	F	Breast	Medullary carcinoma	T2N0M0	-	IIa	malignant	-	-	-		+	++
873	64	F	Breast	Medullary carcinoma	T2N0M0	-	IIa	malignant	-	-	-		+	++
874	64	F	Breast	Medullary carcinoma	T2N0M0	-	IIa	malignant	-	-	-		+	++
875	39	F	Breast	Medullary carcinoma	T2N0M0	-	IIa	malignant	*	-	-		+	++
876	39	F	Breast	Medullary carcinoma	T2N0M0	-	IIa	malignant	+	-	-		+	+
877	49	F	Breast	Mixed lobular and ductal carcinoma	T2N0M0	-	IIa	malignant	+++	-	-		+	+
878	49	F	Breast	Mixed lobular and ductal carcinoma	T2N0M0	-	IIa	malignant	+++	-	-		+	+
879	20	F	Breast	Apocrine carcinoma (fibrous tissue)	T2N0M0	-	IIa	malignant	*	*	-		+	++
880	20	F	Breast	Apocrine carcinoma	T2N0M0	-	IIa	malignant	-	*	-		+	++
881	45	F	Breast	Invasive ductal carcinoma (breast tissue)	T2N0M0	-	IIa	malignant	*	*	0		+	++
882	51	F	Breast	Invasive ductal carcinoma (sparse)	T2N0M0	-	IIa	malignant	-	-	3+		+	++
883	49	F	Breast	Invasive ductal carcinoma	T2N0M0	-	IIa	malignant	*	*	0		+	++
884	49	F	Breast	Invasive ductal carcinoma (breast tissue)	T2N0M0	-	IIa	malignant	*	*	0		+	++
885	42	F	Breast	Invasive mixed ductal and lobular carcinoma	T2N0M0	-	IIa	malignant	+++	+++	0		+	+
886	42	F	Breast	Invasive mixed ductal and lobular carcinoma	T2N0M0	-	IIa	malignant	+++	+++	0		+	+
887	52	F	Breast	Invasive mixed ductal and lobular carcinoma	T2N0M0	-	IIa	malignant	++	++	0		+	+
888	52	F	Breast	Invasive mixed ductal and lobular carcinoma	T2N0M0	-	IIa	malignant	++	++	0		+	++
889	51	F	Breast	Medullary carcinoma	T2N0M0	-	IIa	malignant	-	-	0		+	++
890	51	F	Breast	Medullary carcinoma	T2N0M0	-	IIa	malignant	-	-	0		+	++
891	34	F	Breast	Medullary carcinoma	T2N0M0	-	IIa	malignant	-	-	0		+	++
892	34	F	Breast	Carcinoma tissue (sparse)	T2N0M0	-	IIa	malignant	-	-	0		+	++
893	40	F	Breast	Medullary carcinoma	T2N0M0	-	IIa	malignant	-	-	0		+	++
894	40	F	Breast	Medullary carcinoma	T2N0M0	-	IIa	malignant	-	-	0		+	++
895	55	F	Breast	Papillary carcinoma	T2N0M0	-	IIa	malignant	-	-	3+		+	++
896	55	F	Breast	Papillary carcinoma	T2N0M0	-	IIa	malignant	-	-	3+		+	++
897	67	F	Breast	Papillary carcinoma	T2N0M0	-	IIa	malignant	-	-	0		+	++
898	67	F	Breast	Papillary carcinoma	T2N0M0	-	IIa	malignant	-	-	0		+	++
899	35	F	Breast	Invasive ductal carcinoma (breast tissue)	T2N0M0	-	IIa	malignant	*	*	0		+	++
900	42	F	Breast	Invasive ductal carcinoma (sparse)	T2N0M0	-	IIa	malignant	-	-	0		+	++
901	48	F	Breast	Invasive ductal carcinoma (sparse)	T2N0M0	-	IIa	malignant	++	++	0		+	++
902	67	F	Breast	Invasive ductal carcinoma (blood vessel and adipose tissue)	T2N0M0	-	IIa	malignant	*	*	3+		+	++
903	67	F	Breast	Invasive ductal carcinoma (blood vessel and adipose tissue)	T2N0M0	-	IIa	malignant	*	*	*		+	++
904	50	F	Breast	Invasive ductal carcinoma (fibrous tissue and blood vessel)	T2N0M0	-	IIa	malignant	*	*	0		+	++
905	47	F	Breast	Invasive ductal carcinoma (sparse)	T2N0M0	-	IIa	malignant	-	-	0		+	++
906	47	F	Breast	Invasive ductal carcinoma (sparse)	T2N0M0	-	IIa	malignant	-	-	0		+	++
907	62	F	Breast	Invasive ductal carcinoma (sparse)	T2N0M0	-	IIa	malignant	+++	-	0		+	++
908	62	F	Breast	Invasive ductal carcinoma (breast duct)	T2N0M0	-	IIa	malignant	*	*	0		+	+
909	47	F	Breast	Invasive ductal carcinoma (inflammatory necrosis tissue)	T2N0M0	-	IIa	malignant	-	*	0		+	+
910	55	F	Breast	Medullary carcinoma	T2N0M0	-	IIa	malignant	++	-	3+		+	+
911	55	F	Breast	Medullary carcinoma	T2N0M0	-	IIa	malignant	++	*	3+		+	++
912	61	F	Breast	Invasive ductal carcinoma (sparse)	T2N0M0	-	IIa	malignant	+++	+++	0		+	++
913	50	F	Breast	Invasive ductal carcinoma (breast tissue)	T2N0M0	-	IIa	malignant	*	*	0		+	+
914	43	F	Breast	Invasive ductal carcinoma (fibrofatty tissue and blood vessel)	T2N0M0	-	IIa	malignant	*	*	0		+	+
915	43	F	Breast	Invasive ductal carcinoma (fibrofatty tissue and blood vessel)	T2N0M0	-	IIa	malignant	*	*	*		+	++
916	43	F	Breast	Invasive ductal carcinoma (sparse)	T2N0M0	-	IIa	malignant	*	*	*		+	+
917	43	F	Breast	Invasive ductal carcinoma (fibrofatty tissue and blood vessel)	T2N0M0	-	IIa	malignant	*	*	*		+	++
918	57	F	Breast	Invasive ductal carcinoma (fibrofatty tissue and blood vessel)	T2N0M0	-	IIa	malignant	*	*	3+		+	++
919	52	F	Breast	Invasive ductal carcinoma (chronic inflammation of fibrofatty tissue and blood vessel)	T2N0M0	-	IIa	malignant	*	*	0		+	+
920	62	F	Breast	Invasive ductal carcinoma (fibrous tissue and blood vessel)	T2N0M0	-	IIa	malignant	*	*	0		+	+
921	44	F	Breast	Invasive ductal carcinoma (blood vessel and adipose tissue)	T2N0M0	-	IIa	malignant	*	*	2+		+	++
922	44	F	Breast	Invasive ductal carcinoma (sparse)	T2N0M0	-	IIa	malignant	++	+	2+		+	++
923	61	F	Breast	Invasive ductal carcinoma (chronic inflammation of fibrous tissue and blood vessel)	T2N0M0	-	IIa	malignant	-	-	0		+	++
924	51	F	Breast	Invasive ductal carcinoma (tumoral necrosis)	T2N0M0	-	IIa	malignant	*	*	*		+	++
925	51	F	Breast	Invasive ductal carcinoma (tumoral necrosis)	T2N0M0	-	IIa	malignant	*	*	*		+	++
926	43	F	Breast	Invasive lobular carcinoma (fibrofatty tissue and blood vessel)	T2N0M0	-	IIa	malignant	*	*	*		+	++
927	43	F	Breast	Invasive lobular carcinoma (breast tissue)	T2N0M0	-	IIa	malignant	*	*	0		+	++
928	48	F	Breast	Invasive ductal carcinoma (sparse)	T2N0M0	-	IIa	malignant	+	-	0		+	++
929	40	F	Breast	Invasive ductal carcinoma (fibrofatty tissue and blood vessel)	T2N0M0	-	IIa	malignant	*	*	*		+	++
930	64	F	Breast	Invasive ductal carcinoma (tumoral necrosis)	T2N0M0	-	IIa	malignant	*	*	*		+	++
931	40	F	Breast	Invasive ductal carcinoma (fibrous tissue and blood vessel)	T2N0M0	-	IIa	malignant	*	*	0		+	++
932	46	F	Breast	Intraductal carcinoma with early infiltrating	T2N0M0	-	IIa	malignant	+	-	2+		+	++
933	46	F	Breast	Intraductal carcinoma with early infiltrating	T2N0M0	-	IIa	malignant	+	-	2+		+	++
934	69	F	Breast	Invasive ductal carcinoma (duct of breast tissue)	T2N0M0	-	IIa	malignant	*	*	0		+	++
935	52	F	Breast	Invasive ductal carcinoma (fibrous tissue and blood vessel)	T2N0M0	-	IIa	malignant	*	*	*		+	++
936	46	F	Breast	Intraductal carcinoma with early infiltrating	T2N0M0	-	IIa	malignant	-	-	2+		+	++
937	46	F	Breast	Intraductal carcinoma with early infiltrating	T2N0M0	-	IIa	malignant	-	-	2+		+	++
938	34	F	Breast	Invasive ductal carcinoma (fibrous tissue and blood vessel)	T2N0M0	-	IIa	malignant	*	*	0		+	++
939	46	F	Breast	Invasive ductal carcinoma (sparse)	T2N0M0	-	IIa	malignant	*	*	2+		+	++
940	49	F	Breast	Invasive ductal carcinoma (fibrofatty tissue and blood vessel)	T2N0M0	-	IIa	malignant	*	*	0		+	++
941	48	F	Breast	Medullary carcinoma	T2N0M0	-	IIa	malignant	-	-	0		+	++
942	48	F	Breast	Medullary carcinoma	T2N0M0	-	IIa	malignant	-	-	0		+	++
943	50	F	Breast	Atypical medullary carcinoma	T2N0M0	-	IIa	malignant	-	-	0		+	++
944	50	F	Breast	Atypical medullary carcinoma	T2N0M0	-	IIa	malignant	-	-	0		+	++
945	51	F	Breast	Mixed lobular and ductal carcinoma	T2N0M0	-	IIa	malignant	++	-	0		+	++
946	51	F	Breast	Mixed lobular and ductal carcinoma	T2N0M0	-	IIa	malignant	++	-	0		+	++
947	31	F	Breast	Invasive adenocarcinoma (duct of breast)	T2N0M0	-	IIa	malignant	*	*	*		+	++
948	31	F	Breast	Invasive adenocarcinoma (sparse)	T2N0M0	-	IIa	malignant	+++	+	0		+	++
949	40	F	Breast	Apocrine carcinoma	T2N0M0	-	IIa	malignant	-	-	0		+	++
950	40	F	Breast	Apocrine carcinoma	T2N0M0	-	IIa	malignant	-	-	0		+	++
951	42	F	Breast	Carcinoid	T2N0M0	-	IIa	malignant	-	-	0		+	++
952	42	F	Breast	Carcinoid	T2N0M0	-	IIa	malignant	-	-	0		+	++
953	42	F	Breast	Invasive cribriform carcinoma	T2N0M0	-	IIa	malignant	+++	+++	0		+	++
954	42	F	Breast	Invasive cribriform carcinoma	T2N0M0	-	IIa	malignant	+++	+++	0		+	++
955	58	F	Breast	Lipid-rich carcinoma (breast tissue)	T2N0M0	-	IIa	malignant	*	*	*		+	++
956	58	F	Breast	Lipid-rich carcinoma (fibrofatty tissue and blood vessel)	T2N0M0	-	IIa	malignant	*	*	*		+	++
957	40	F	Breast	Glycogen-rich carcinoma (breast tissue)	T2N0M0	-	IIa	malignant	*	*	0		+	+
958	40	F	Breast	Glycogen-rich carcinoma (fibrofatty tissue and blood vessel)	T2N0M0	-	IIa	malignant	*	*	0		+	+
959	71	F	Breast	Invasive ductal carcinoma (sparse)	T2N0M0	-	IIa	malignant	+++	*	*		+	+
960	45	F	Breast	Invasive ductal carcinoma (breast tissue)	T2N0M0	-	IIa	malignant	*	*	0		+	+
961	44	F	Breast	Medullary carcinoma	T2N0M0	-	IIa	malignant	-	-	0		+	++
962	44	F	Breast	Medullary carcinoma	T2N0M0	-	IIa	malignant	-	-	0		+	++
963	52	F	Breast	Medullary carcinoma	T2N0M0	-	IIa	malignant	-	-	0		+	++
964	52	F	Breast	Medullary carcinoma	T2N0M0	-	IIa	malignant	-	-	0		+	++
965	43	F	Breast	Medullary carcinoma	T2N0M0	-	IIa	malignant	++	++	0		+	++
966	43	F	Breast	Medullary carcinoma	T2N0M0	-	IIa	malignant	++	++	0		+	++
967	58	F	Breast	Invasive lobular carcinoma	T2N0M0	-	IIa	malignant	+++	-	0		+	++
968	58	F	Breast	Invasive lobular carcinoma	T2N0M0	-	IIa	malignant	+++	+	0		+	++
969	49	F	Breast	Mixed lobular and duct carcinoma	T2N0M0	-	IIa	malignant	+	+	0		+	++
970	49	F	Breast	Mixed lobular and duct carcinoma	T2N0M0	-	IIa	malignant	+	+	0		+	+
971	54	F	Breast	Invasive papillary carcinoma	T2N0M0	-	IIa	malignant	++	+	0		+	+
972	54	F	Breast	Invasive papillary carcinoma	T2N0M0	-	IIa	malignant	++	+	0		+	++
973	53	F	Breast	Invasive papillary carcinoma	T2N0M0	-	IIa	malignant	+++	+	0		+	++
974	53	F	Breast	Invasive papillary carcinoma	T2N0M0	-	IIa	malignant	+++	+	0		+	++
975	59	F	Breast	Invasive lobular carcinoma (cataplasia tissue)	T2N0M0		IIA	malignant					+	++
976	49	F	Breast	Invasive lobular carcinoma	T2N0M0		IIA	malignant					+	++
977	46	F	Breast	Invasive lobular carcinoma	T2N0M0		IIA	malignant					+	++
978	37	F	Breast	Invasive lobular carcinoma (cataplasia tissue)	T2N0M0		IIA	malignant					+	++
979	50	F	Breast	Invasive lobular carcinoma	T2N0M0		IIA	malignant					+	++
980	47	F	Breast	Invasive lobular carcinoma	T2N0M0		IIA	malignant					+	++
981	69	F	Breast	Invasive lobular carcinoma	T2N0M0		IIA	malignant					+	++
982	58	F	Breast	Invasive lobular carcinoma	T2N0M0		IIA	malignant					+	++
983	60	F	Breast	Invasive lobular carcinoma	T2N0M0		IIA	malignant					+	++
984	57	F	Breast	Invasive lobular carcinoma	T2N0M0		IIA	malignant					+	++
985	53	F	breast	infiltrative ductal carcinoma, mucinous carcinoma	T2N1M0	3	IIb	Malignant					+	++
986	50	F	breast	infiltrative ductal carcinoma	T2N1M0	3	IIb	Malignant					+	++
987	45	F	breast	infiltrative ductal carcinoma	T2N1M0	3	IIb	Malignant					+	++
988	43	F	breast	infiltrative ductal carcinoma	T2N1M0	2--3	IIb	Malignant					+	++
989	54	F	breast	infiltrative ductal carcinoma	T2N1M0	2	IIb	Malignant					+	++
990	40	F	breast	infiltrative ductal carcinoma	T2N1M0	2	IIb	Malignant					+	+++
991	41	F	breast	infiltrative ductal carcinoma	T2N1M0	2	IIb	Malignant					+	+++
992	41	F	breast	infiltrative ductal carcinoma	T2N1M0	2	IIb	Malignant					+	++
993	46	F	breast	infiltrative ductal carcinoma	T2N1M0	2	IIb	Malignant					+	++
994	46	F	breast	infiltrative ductal carcinoma	T2N1M0	2	IIb	Malignant					+	+
995	52	F	breast	infiltrative ductal carcinoma	T2N1M0	2	IIb	Malignant					+	+
996	51	F	breast	infiltrative ductal carcinoma	T2N1M0	2	IIb	Malignant					+	+
997	49	F	breast	infiltrative ductal carcinoma	T2N1M0	3	IIb	Malignant					+	+++
998	44	F	breast	infiltrative ductal carcinoma	T2N1M0	3	IIb	Malignant					+	+++
999	44	F	breast	infiltrating lobular carcinoma	T2N1M0	3	IIb	Malignant					+	+++
1000	49	F	breast	infiltrating lobular carcinoma	T2N1M0	3	IIb	Malignant					+	+++
1001	46	F	Breast	Invasive ductal carcinoma	T3N0M0	1	IIb	malignant	-	+++	0		+	++
1002	46	F	Breast	Invasive ductal carcinoma	T3N0M0	1	IIb	malignant	-	+++	0		+	++
1003	56	F	Breast	Invasive ductal carcinoma	T3N0M0	1	IIb	malignant	++	+	0		+	++
1004	40	F	Breast	Invasive ductal carcinoma	T3N0M0	1	IIb	malignant	+	*	0		+	++
1005	36	F	Breast	Invasive ductal carcinoma	T3N0M0	1	IIb	malignant	+++	*	0		+	++
1006	37	F	Breast	Invasive ductal carcinoma	T2N0M0	1	IIb	malignant	-	-	2+		+	++
1007	37	F	Breast	Invasive ductal carcinoma	T2N0M0	1	IIb	malignant	-	-	2+		+	++
1008	58	F	Breast	Invasive ductal carcinoma	T2N0M0	1	IIb	malignant	-	-	2+		+	++
1009	52	F	Breast	Invasive ductal carcinoma	T3N0M0	1	IIb	malignant	-	*	2+		+	++
1010	52	F	Breast	Invasive ductal carcinoma	T3N0M0	1	IIb	malignant	-	*	2+		+	++
1011	44	F	Breast	Invasive ductal carcinoma	T3N1M0	1	IIb	malignant	+	-	0		+	++
1012	44	F	Breast	Invasive ductal carcinoma	T3N1M0	1	IIb	malignant	+	-	0		+	++
1013	49	F	Breast	Invasive ductal carcinoma	T3N0M0	2	IIb	malignant	+++	+	-		+	++
1014	49	F	Breast	Invasive ductal carcinoma	T3N0M0	2	IIb	malignant	+++	+	-		+	++
1015	48	F	Breast	Invasive ductal carcinoma	T2N1M0	2	IIb	malignant	+	+	-		+	++
1016	48	F	Breast	Invasive ductal carcinoma	T2N1M0	2	IIb	malignant	+	+	-		+	++
1017	40	F	Breast	Invasive ductal carcinoma	T2N1M0	2	IIb	malignant	+++	+	-		+	++
1018	40	F	Breast	Invasive ductal carcinoma	T2N1M0	2	IIb	malignant	+++	+	-		+	++
1019	78	F	Breast	Invasive ductal carcinoma	T2N1M0	2	IIb	malignant	++	-	-		+	++
1020	78	F	Breast	Invasive ductal carcinoma	T2N1M0	2	IIb	malignant	++	-	-		+	++
1021	46	F	Breast	Invasive ductal carcinoma	T3N0M0	2	IIb	malignant	++	-	-		+	++
1022	46	F	Breast	Invasive ductal carcinoma	T3N0M0	2	IIb	malignant	++	-	-		+	++
1023	50	F	Breast	Invasive ductal carcinoma	T2N1M0	2	IIb	malignant	-	-	-		+	++
1024	53	F	Breast	Invasive ductal carcinoma	T2N1M0	2	IIb	malignant	-	-	1+		+	++
1025	53	F	Breast	Invasive ductal carcinoma	T2N1M0	2	IIb	malignant	-	-	2+		+	++
1026	65	F	Breast	Invasive ductal carcinoma	T2N1M0	2	IIb	malignant	-	-	3+	*	+	++
1027	65	F	Breast	Invasive ductal carcinoma	T2N1M0	2	IIb	malignant	-	-	3+	15%+	+	++
1028	80	F	Breast	Invasive ductal carcinoma	T3N0M0	2	IIb	malignant	+++	-	-	40%++	+	++
1029	80	F	Breast	Invasive ductal carcinoma	T3N0M0	2	IIb	malignant	+++	*	-	45%++	+	++
1030	49	F	Breast	Invasive ductal carcinoma	T2N1M0	2	IIb	malignant	*	++	0	60%+++	+	++
1031	49	F	Breast	Invasive ductal carcinoma	T2N1M0	2	IIb	malignant	*	++	0	50%++	+	++
1032	45	F	Breast	Invasive ductal carcinoma	T2N1M0	2	IIb	malignant	-	-	0	55%+++	+	++
1033	45	F	Breast	Invasive ductal carcinoma	T2N1M0	2	IIb	malignant	-	-	0	75%+++	+	++
1034	62	F	Breast	Invasive ductal carcinoma	T2N1M0	2	IIb	malignant	++	++	0	80%+++	+	++
1035	62	F	Breast	Invasive ductal carcinoma	T2N1M0	2	IIb	malignant	++	++	0	65%+++	+	++
1036	34	F	Breast	Invasive ductal carcinoma	T3N0M0	2	IIb	malignant	-	-	2+	60%+++	+	++
1037	34	F	Breast	Invasive ductal carcinoma	T3N0M0	2	IIb	malignant	-	-	2+	75%+++	+	++
1038	48	F	Breast	Invasive ductal carcinoma	T3N0M0	2	IIb	malignant	+++	+++	0	30%+	+	++
1039	48	F	Breast	Invasive ductal carcinoma	T3N0M0	2	IIb	malignant	+++	+++	0	50%++	+	++
1040	38	F	Breast	Invasive ductal carcinoma	T2N1M0	2	IIb	malignant	+	-	0	85%+++	+	++
1041	38	F	Breast	Invasive ductal carcinoma	T2N1M0	2	IIb	malignant	+	-	0	85%+++	+	++
1042	48	F	Breast	Invasive ductal carcinoma (sparse)	T2N1M0	2	IIb	malignant	-	-	0	-	+	++
1043	48	F	Breast	Invasive ductal carcinoma	T2N1M0	2	IIb	malignant	-	-	0		+	++
1044	61	F	Breast	Invasive ductal carcinoma with necrosis	T2N1M0	2	IIb	malignant	-	-	0		+	++
1045	61	F	Breast	Invasive ductal carcinoma with necrosis	T2N1M0	2	IIb	malignant	-	-	*		+	++
1046	50	F	Breast	Invasive ductal carcinoma	T2N1M0	2	IIb	malignant	-	-	0		+	++
1047	50	F	Breast	Invasive ductal carcinoma (sparse)	T2N1M0	2	IIb	malignant	-	-	0		+	++
1048	73	F	Breast	Invasive ductal carcinoma	T2N1M0	2	IIb	malignant	-	-	0		+	++
1049	73	F	Breast	Invasive ductal carcinoma	T2N1M0	2	IIb	malignant	-	-	0		+	++
1050	56	F	Breast	Invasive ductal carcinoma	T2N1M0	2	IIb	malignant	-	-	0		+	++
1051	56	F	Breast	Invasive ductal carcinoma	T2N1M0	2	IIb	malignant	-	-	0		+	++
1052	46	F	Breast	Invasive ductal carcinoma	T3N0M0	2	IIb	malignant	-	-	0		+	+
1053	46	F	Breast	Invasive ductal carcinoma	T3N0M0	2	IIb	malignant	-	-	0		+	+
1054	39	F	Breast	Invasive ductal carcinoma	T2N1M0	2	IIb	malignant	+	+	0		+	+
1055	39	F	Breast	Invasive ductal carcinoma	T2N1M0	2	IIb	malignant	+	+	0		+	++
1056	32	F	Breast	Invasive ductal carcinoma	T3N0M0	2	IIb	malignant	-	-	0		+	++
1057	32	F	Breast	Invasive ductal carcinoma	T3N0M0	2	IIb	malignant	-	-	0		+	++
1058	47	F	Breast	Invasive ductal carcinoma	T3N0M0	2	IIb	malignant	++	++	0		+	+
1059	47	F	Breast	Invasive ductal carcinoma	T3N0M0	2	IIb	malignant	++	++	0		+	+
1060	48	F	Breast	Invasive ductal carcinoma	T3N0M0	2	IIb	malignant	-	-	0		+	+
1061	48	F	Breast	Invasive ductal carcinoma	T3N0M0	2	IIb	malignant	-	-	0		+	+
1062	35	F	Breast	Invasive ductal carcinoma	T3N0M0	2	IIb	malignant	++	+++	2+		+	++
1063	49	F	Breast	Invasive ductal carcinoma	T2N0M0	2	IIb	malignant	-	-	1+		+	++
1064	49	F	Breast	Invasive ductal carcinoma	T2N0M0	2	IIb	malignant	-	-	1+		+	++
1065	60	F	Breast	Invasive ductal carcinoma	T3N0M0	2	IIb	malignant	-	-	1+		+	+
1066	60	F	Breast	Invasive ductal carcinoma	T3N0M0	2	IIb	malignant	-	-	1+		+	+
1067	35	F	Breast	Invasive ductal carcinoma	T2N0M0	2	IIb	malignant	++	-	0		+	++
1068	35	F	Breast	Invasive ductal carcinoma	T2N0M0	2	IIb	malignant	++	-	0		+	++
1069	43	F	Breast	Invasive ductal carcinoma	T2N1M0	2	IIb	malignant	++	-	0		+	++
1070	43	F	Breast	Invasive ductal carcinoma	T2N1M0	2	IIb	malignant	++	-	0		+	++
1071	41	F	Breast	Invasive ductal carcinoma	T2N1M0	2	IIb	malignant	+++	-	2+		+	++
1072	41	F	Breast	Invasive ductal carcinoma	T2N1M0	2	IIb	malignant	+++	-	2+		+	++
1073	38	F	Breast	Invasive ductal carcinoma	T3N1M0	2	IIb	malignant	-	-	3+		+	+
1074	38	F	Breast	Invasive ductal carcinoma	T3N1M0	2	IIb	malignant	-	-	3+		+	+
1075	36	F	Breast	Invasive ductal carcinoma	T3N0M0	2	IIb	malignant	++	++	0		+	+
1076	36	F	Breast	Invasive ductal carcinoma	T3N0M0	2	IIb	malignant	++	++	0		+	+
1077	28	F	Breast	Invasive ductal carcinoma	T3N0M0	2	IIb	malignant	++	++	0		+	+
1078	61	F	Breast	Invasive ductal carcinoma	T2N1M0	2	IIb	malignant	+	-	0		+	++
1079	61	F	Breast	Invasive ductal carcinoma	T2N1M0	2	IIb	malignant	-	-	0		+	++
1080	44	F	Breast	Invasive ductal carcinoma with necrosis	T2N1M0	2	IIb	malignant	++	++	3+		+	++
1081	44	F	Breast	Invasive ductal carcinoma with necrosis	T2N1M0	2	IIb	malignant	++	++	3+		+	++
1082	54	F	Breast	Invasive ductal carcinoma	T3N0M0	2	IIb	malignant	+++	+	0		+	++
1083	54	F	Breast	Invasive ductal carcinoma	T3N0M0	2	IIb	malignant	+++	+	0		+	++
1084	41	F	Breast	Invasive ductal carcinoma (sparse)	T3N0M0	2	IIb	malignant	-	-	*		+	++
1085	41	F	Breast	Invasive ductal carcinoma (sparse)	T3N0M0	2	IIb	malignant	-	-	0		+	++
1086	47	F	Breast	Invasive ductal carcinoma	T3N0M0	2	IIb	malignant	+++	+++	0		+	++
1087	47	F	Breast	Invasive ductal carcinoma	T3N0M0	2	IIb	malignant	+++	+++	0		+	++
1088	41	F	Breast	Invasive ductal carcinoma	T3N0M0	2	IIb	malignant	++	++	2+		+	++
1089	41	F	Breast	Invasive ductal carcinoma	T3N0M0	2	IIb	malignant	++	++	2+		+	++
1090	54	F	Breast	Invasive ductal carcinoma (sparse) with necrosis	T3N0M0	2	IIb	malignant	+++	-	0		+	++
1091	54	F	Breast	Invasive ductal carcinoma	T3N0M0	2	IIb	malignant	+++	+	0		+	++
1092	51	F	Breast	Invasive ductal carcinoma	T2N1M0	2	IIb	malignant	+	-	0		+	++
1093	51	F	Breast	Invasive ductal carcinoma	T2N1M0	2	IIb	malignant	+	-	0		+	++
1094	54	F	Breast	Invasive ductal carcinoma	T3N0M0	2	IIb	malignant	+	-	3+		+	++
1095	54	F	Breast	Invasive ductal carcinoma	T3N0M0	2	IIb	malignant	+	-	3+		+	++
1096	53	F	Breast	Invasive ductal carcinoma	T3N0M0	2	IIb	malignant	-	-	2+		+	++
1097	53	F	Breast	Invasive ductal carcinoma with necrosis	T3N0M0	2	IIb	malignant	-	-	2+		+	++
1098	52	F	Breast	Invasive ductal carcinoma	T3N0M0	2	IIb	malignant	-	-	0		+	++
1099	52	F	Breast	Invasive ductal carcinoma	T3N0M0	2	IIb	malignant	-	-	0		+	++
1100	44	F	Breast	Invasive ductal carcinoma	T2N1M0	2	IIb	malignant	-	-	0		+	++
1101	44	F	Breast	Invasive ductal carcinoma	T2N1M0	2	IIb	malignant	-	-	0		+	++
1102	54	F	Breast	Invasive ductal carcinoma	T2N1M0	2	IIb	malignant	-	-	2+		+	++
1103	54	F	Breast	Invasive ductal carcinoma	T2N1M0	2	IIb	malignant	-	-	2+		+	++
1104	58	F	Breast	Invasive ductal carcinoma	T3N0M0	2	IIb	malignant	-	-	2+		+	++
1105	58	F	Breast	Invasive ductal carcinoma	T3N0M0	2	IIb	malignant	-	-	2+		+	++
1106	46	F	Breast	Invasive ductal carcinoma	T2N1M0	2	IIb	malignant	-	+	2+		+	++
1107	46	F	Breast	Invasive ductal carcinoma	T2N1M0	2	IIb	malignant	-	+	2+		+	++
1108	81	F	Breast	Invasive ductal carcinoma	T2N1M0	2	IIb	malignant	++	-	0		+	++
1109	81	F	Breast	Invasive ductal carcinoma	T2N1M0	2	IIb	malignant	++	+	0		+	++
1110	60	F	Breast	Invasive ductal carcinoma	T3N0M0	2	IIb	malignant	+	+	1+		+	++
1111	60	F	Breast	Invasive ductal carcinoma	T3N0M0	2	IIb	malignant	+	+	1+		+	++
1112	43	F	Breast	Invasive ductal carcinoma	T3N0M0	2	IIb	malignant	-	-	0		+	++
1113	44	F	Breast	Invasive ductal carcinoma	T2N1M0	2	IIb	malignant	-	-	3+		+	++
1114	46	F	Breast	Invasive ductal carcinoma	T3N0M0	2	IIb	malignant	-	-	0		+	++
1115	60	F	Breast	Invasive ductal carcinoma	T3N0M0	2	IIb	malignant	+++	+	0		+	++
1116	60	F	Breast	Invasive ductal carcinoma	T3N0M0	2	IIb	malignant	+++	+	0		+	++
1117	63	F	Breast	Invasive ductal carcinoma	T3N0M0	2	IIb	malignant	-	-	0		+	++
1118	63	F	Breast	Invasive ductal carcinoma	T3N0M0	2	IIb	malignant	-	-	0		+	++
1119	57	F	Breast	Invasive ductal carcinoma	T3N1M0	2	IIb	malignant	+	-	0		+	++
1120	57	F	Breast	Invasive ductal carcinoma	T3N1M0	2	IIb	malignant	+	-	0		+	++
1121	60	F	Breast	Invasive ductal carcinoma	T3N0M0	2	IIb	malignant	-	-	0		+	++
1122	60	F	Breast	Invasive ductal carcinoma	T3N0M0	2	IIb	malignant	-	-	0		+	++
1123	46	F	Breast	Invasive ductal carcinoma	T3N0M0	2	IIb	malignant	-	-	0		+	++
1124	46	F	Breast	Invasive ductal carcinoma	T3N0M0	2	IIb	malignant	-	-	0		+	++
1125	41	F	Breast	Invasive ductal carcinoma	T3N1M0	2	IIb	malignant	++	+	0		+	++
1126	41	F	Breast	Invasive ductal carcinoma	T3N1M0	2	IIb	malignant	++	+	0		+	++
1127	48	F	Breast	Invasive ductal carcinoma	T3N0M0	2	IIb	malignant	+	+++	0		+	++
1128	66	F	Breast	Invasive ductal carcinoma	T3N0M0	2	IIB	Malignant					+	++
1129	48	F	Breast	Invasive ductal carcinoma	T3N0M0	2	IIB	Malignant					+	++
1130	66	F	Breast	Invasive ductal carcinoma	T3N0M0	2	IIB	Malignant					+	++
1131	48	F	Breast	Invasive ductal carcinoma	T3N0M0	2	IIB	Malignant					+	++
1132	45	F	Breast	Invasive ductal carcinoma	T2N1M0	3	IIb	malignant	-	-	3+		+	++
1133	45	F	Breast	Invasive ductal carcinoma	T2N1M0	3	IIb	malignant	-	-	3+		+	++
1134	39	F	Breast	Invasive ductal carcinoma	T3N0M0	3	IIb	malignant	+	+	3+		+	++
1135	39	F	Breast	Invasive ductal carcinoma	T3N0M0	3	IIb	malignant	+	+	3+		+	++
1136	33	F	Breast	Invasive ductal carcinoma	T2N1M0	3	IIb	malignant	-	-	0		+	++
1137	33	F	Breast	Invasive ductal carcinoma	T2N1M0	3	IIb	malignant	-	-	0		+	++
1138	45	F	Breast	Invasive ductal carcinoma	T3N0M0	3	IIb	malignant	-	-	0		+	++
1139	45	F	Breast	Invasive ductal carcinoma	T3N0M0	3	IIb	malignant	-	*	0		+	++
1140	34	F	Breast	Invasive ductal carcinoma	T3N0M0	3	IIb	malignant	-	*	0		+	++
1141	34	F	Breast	Invasive ductal carcinoma	T3N0M0	3	IIb	malignant	*	*	0		+	++
1142	34	F	Breast	Invasive ductal carcinoma	T3N0M0	3	IIb	malignant	-	-	0		+	++
1143	34	F	Breast	Invasive ductal carcinoma	T3N0M0	3	IIb	malignant	-	-	0		+	++
1144	45	F	Breast	Invasive ductal carcinoma	T2N1M0	3	IIb	malignant	++	+	2+		+	++
1145	45	F	Breast	Invasive ductal carcinoma	T2N1M0	3	IIb	malignant	++	+	2+		+	++
1146	52	F	Breast	Invasive ductal carcinoma (breast tissue)	T2N1M0	-	IIb	malignant	*	*	-		+	++
1147	52	F	Breast	Invasive ductal carcinoma (breast tissue)	T2N1M0	-	IIb	malignant	*	*	2+		+	++
1148	50	F	Breast	Invasive ductal carcinoma (sparse)	T2N1M0	-	IIb	malignant	-	-	-		+	++
1149	51	F	Breast	Invasive ductal carcinoma (sparse)	T2N1M0	-	IIb	malignant	+	+	0		+	++
1150	51	F	Breast	Invasive ductal carcinoma (sparse)	T2N1M0	-	IIb	malignant	+	+	0		+	++
1151	48	F	Breast	Invasive lobular carcinoma	T2N1M0	-	IIb	malignant	-	-	0		+	++
1152	48	F	Breast	Invasive lobular carcinoma	T2N1M0	-	IIb	malignant	-	-	0		+	++
1153	35	F	Breast	Invasive ductal carcinoma (sparse)	T3N0M0	-	IIb	malignant	++	+++	2+		+	++
1154	39	F	Breast	Medullary carcinoma	T2N1M0	-	IIb	malignant	-	-	0		+	++
1155	39	F	Breast	Medullary carcinoma	T2N1M0	-	IIb	malignant	-	-	0		+	++
1156	49	F	Breast	Medullary carcinoma	T3N0M0	-	IIb	malignant	-	*	0		+	++
1157	49	F	Breast	Medullary carcinoma	T3N0M0	-	IIb	malignant	-	*	0		+	++
1158	28	F	Breast	Invasive ductal carcinoma (fibrofatty tissue and blood vessel)	T3N0M0	-	IIb	malignant	*	*	*		+	++
1159	44	F	Breast	Invasive lobular carcinoma	T3N0M0	-	IIb	malignant	+	+	0		+	++
1160	44	F	Breast	Invasive lobular carcinoma	T3N0M0	-	IIb	malignant	+	+	0		+	++
1161	56	F	Breast	Invasive ductal carcinoma (breast tissue)	T3N0M0	-	IIb	malignant	*	*	0		+	++
1162	43	F	Breast	Invasive ductal carcinoma (fibrofatty tissue and blood vessel)	T3N0M0	-	IIb	malignant	*	*	*		+	++
1163	44	F	Breast	Invasive ductal carcinoma (fibrofatty tissue and blood vessel)	T2N1M0	-	IIb	malignant	*	*	*		+	++
1164	46	F	Breast	Invasive ductal carcinoma (sparse) with necrosis	T3N0M0	-	IIb	malignant	-	-	0		+	++
1165	55	F	Breast	Medullary carcinoma	T3N0M0	-	IIb	malignant	-	-	0		+	++
1166	55	F	Breast	Medullary carcinoma	T3N0M0	-	IIb	malignant	-	-	0		+	++
1167	52	F	Breast	Invasive lobular carcinoma	T2N1M0	-	IIb	malignant	-	-	0		+	++
1168	52	F	Breast	Invasive lobular carcinoma	T2N1M0	-	IIb	malignant	-	-	0		+	++
1169	40	F	Breast	Invasive ductal carcinoma (fibrous tissue and blood vessel)	T3N0M0	-	IIb	malignant	*	*	0		+	++
1170	58	F	Breast	Invasive ductal carcinoma (adipose tissue and blood vessel)	T2N0M0	-	IIb	malignant	*	*	*		+	++
1171	48	F	Breast	Invasive ductal carcinoma	T3N0M0	-	IIb	malignant	*	*	0		+	++
1172	52	F	Breast	Mixed lobular and duct carcinoma	T2N1M0	-	IIb	malignant	+++	+	0		+	++
1173	52	F	Breast	Mixed lobular and duct carcinoma	T2N1M0	-	IIb	malignant	+++	+	0		+	++
1174	37	F	Breast	Sarcoma phyllodes	T2N0M0	-	IIb	malignant	-	-	0		+	++
1175	37	F	Breast	Sarcoma phyllodes	T2N0M0	-	IIb	malignant	-	-	0		+	++
1176	31	F	Breast	Sarcoma phyllodes	T2N0M0	-	IIb	malignant	-	-	0		+	++
1177	31	F	Breast	Sarcoma phyllodes	T2N0M0	-	IIb	malignant	-	-	0		+	++
1178	40	F	Breast	Sarcoma phyllodes	T2N0M0	-	IIb	malignant	-	*	0		+	++
1179	40	F	Breast	Sarcoma phyllodes	T2N0M0	-	IIb	malignant	-	*	0		+	++
1180	50	F	Breast	Mucinous carcinoma	T2N1M0	1--2	IIb	malignant	-	-	-		+	++
1181	50	F	Breast	Mucinous carcinoma	T2N1M0	1--2	IIb	malignant	+	+	-		+	++
1182	36	F	Breast	Invasive ductal carcinoma	T3N0M0	1--2	IIb	malignant	+++	*	0	60%+++	+	++
1183	58	F	Breast	Invasive ductal carcinoma	T3N0M0	1--2	IIB	Malignant				60%+++	+	++
1184	58	F	Breast	Invasive ductal carcinoma	T3N0M0	1--2	IIB	Malignant				*	+	++
1185	47	F	Breast	Invasive lobular carcinoma	T2N1M0		IIB	malignant				40%++	+	++
1186	35	F	Breast	Invasive lobular carcinoma	T3N0M0		IIB	malignant				75%+++	+	++
1187	19	F	Breast	Invasive lobular carcinoma	T2N1M0		IIB	malignant				80%+++	+	++
1188	45	F	Breast	Invasive lobular carcinoma	T2N1M0		IIB	malignant				30%++	+	++
1189	49	F	Breast	Invasive lobular carcinoma	T2N1M0		IIB	malignant				35%++	+	++
1190	63	F	Breast	Invasive lobular carcinoma	T3N0M0		IIB	malignant					+	++
1191	42	F	Breast	Invasive lobular carcinoma	T2N1M0		IIB	malignant					+	++
1192	50	F	Breast	Invasive lobular carcinoma	T2N1M0		IIB	malignant					+	++
1193	25	F	Breast	Invasive ductal carcinoma	T3N0M0	2	IIB	Malignant	+++	-	3+		+	++
1194	39	F	Breast	Invasive ductal carcinoma	T2N1M0	1	IIB	Malignant	+++	++	3+		+	++
1195	25	F	Breast	Invasive ductal carcinoma	T3N0M0	2	IIB	Malignant	+++	-	3+		+	++
1196	39	F	Breast	Invasive ductal carcinoma	T2N1M0	-	IIB	Malignant	*	*	*		+	++
1197	35	F	Breast	Invasive ductal carcinoma	T3N2M0	2	IIIa	malignant	++	++	0		+	++
1198	35	F	Breast	Invasive ductal carcinoma	T3N2M0	2	IIIa	malignant	++	++	0		+	++
1199	73	F	Breast	Invasive ductal carcinoma	T3N1M0	2	IIIa	malignant	-	-	0		+	++
1200	73	F	Breast	Invasive ductal carcinoma	T3N1M0	2	IIIa	malignant	-	-	0		+	++
1201	41	F	Breast	Invasive ductal carcinoma	T2N2M0	2	IIIa	malignant	-	-	0		+	++
1202	41	F	Breast	Invasive ductal carcinoma	T2N2M0	2	IIIa	malignant	-	-	0		+	++
1203	57	F	Breast	Invasive ductal carcinoma	T3N1M0	2	IIIa	malignant	++	-	0		+	++
1204	57	F	Breast	Invasive ductal carcinoma	T3N1M0	2	IIIa	malignant	++	-	0		+	++
1205	63	F	Breast	Invasive ductal carcinoma with necrosis	T3N1M0	2	IIIa	malignant	-	-	0		+	++
1206	63	F	Breast	Invasive ductal carcinoma with necrosis	T3N1M0	2	IIIa	malignant	-	-	0		+	++
1207	44	F	Breast	Invasive ductal carcinoma	T2N2M0	2	IIIa	malignant	-	-	0		+	++
1208	44	F	Breast	Invasive ductal carcinoma	T2N2M0	2	IIIa	malignant	-	-	0		+	++
1209	33	F	Breast	Invasive ductal carcinoma	T4N0M0	2	IIIa	malignant	++	-	0		+	++
1210	33	F	Breast	Invasive ductal carcinoma	T4N0M0	2	IIIa	malignant	++	-	0		+	++
1211	40	F	Breast	Invasive ductal carcinoma	T3N2M0	2	IIIa	malignant	-	-	0		+	++
1212	40	F	Breast	Invasive ductal carcinoma	T3N2M0	2	IIIa	malignant	-	-	0		+	++
1213	44	F	Breast	Invasive ductal carcinoma	T3N2M0	3	IIIa	malignant	-	-	0		+	++
1214	44	F	Breast	Invasive ductal carcinoma	T3N2M0	3	IIIa	malignant	-	-	0		+	++
1215	49	F	Breast	Invasive lobular carcinoma	T3N2M0	-	IIIa	malignant	-	-	0		+	++
1216	49	F	Breast	Invasive lobular carcinoma	T3N2M0	-	IIIa	malignant	-	-	0		+	++
1217	50	F	Breast	Invasive lobular carcinoma	T2N2M0		IIIA	malignant					+	++
1218	84	F	Breast	Invasive ductal carcinoma	T4N0M0	1	IIIb	malignant	*	++	0		+	++
1219	84	F	Breast	Invasive ductal carcinoma	T4N0M0	1	IIIb	malignant	*	++	0		+	++
1220	52	F	Breast	Invasive ductal carcinoma	T4N0M0	2	IIIb	malignant	++	++	-		+	++
1221	52	F	Breast	Invasive ductal carcinoma	T4N0M0	2	IIIb	malignant	++	++	-		+	++
1222	48	F	Breast	Invasive ductal carcinoma	T4N0M0	2	IIIb	malignant	+++	+++	-		+	++
1223	48	F	Breast	Invasive ductal carcinoma	T4N0M0	2	IIIb	malignant	+++	+++	-		+	++
1224	69	F	Breast	Invasive ductal carcinoma	T4N0M0	2	IIIb	malignant	+++	-	-		+	++
1225	69	F	Breast	Invasive ductal carcinoma	T4N0M0	2	IIIb	malignant	+++	+	-		+	+
1226	45	F	Breast	Invasive ductal carcinoma	T4N0M0	2	IIIb	malignant	-	-	3+		+	+
1227	45	F	Breast	Invasive ductal carcinoma	T4N0M0	2	IIIb	malignant	-	-	3+		+	+
1228	32	F	Breast	Invasive ductal carcinoma	T4N0M0	2	IIIb	malignant	+	++	-		+	+
1229	32	F	Breast	Invasive ductal carcinoma	T4N0M0	2	IIIb	malignant	+	++	-		+	+
1230	66	F	Breast	Invasive ductal carcinoma	T4N0M0	2	IIIb	malignant	-	-	2+		+	+
1231	66	F	Breast	Invasive ductal carcinoma	T4N0M0	2	IIIb	malignant	-	-	2+		+	+
1232	60	F	Breast	Invasive ductal carcinoma	T4N1M0	2	IIIb	malignant	+	-	2+		+	+
1233	60	F	Breast	Invasive ductal carcinoma	T4N1M0	2	IIIb	malignant	+	-	2+		+	+
1234	64	F	Breast	Invasive ductal carcinoma	T4N1M0	2	IIIb	malignant	+++	+++	-		+	+
1235	64	F	Breast	Invasive ductal carcinoma	T4N1M0	2	IIIb	malignant	+++	+++	-		+	+
1236	52	F	Breast	Invasive ductal carcinoma	T4N0M0	2	IIIb	malignant	-	++	0		+	++
1237	52	F	Breast	Invasive ductal carcinoma	T4N0M0	2	IIIb	malignant	-	++	0		+	++
1238	46	F	Breast	Invasive ductal carcinoma	T4N0M0	2	IIIb	malignant	++	-	0		+	++
1239	46	F	Breast	Invasive ductal carcinoma	T4N0M0	2	IIIb	malignant	++	-	0		+	+++
1240	65	F	Breast	Invasive ductal carcinoma	T4N0M0	2	IIIb	malignant	*	++	0		+	+++
1241	65	F	Breast	Invasive ductal carcinoma	T4N0M0	2	IIIb	malignant	*	++	0		+	+++
1242	71	F	Breast	Invasive ductal carcinoma	T4N1M0	2	IIIb	malignant	-	-	0		+	+++
1243	71	F	Breast	Invasive ductal carcinoma	T4N1M0	2	IIIb	malignant	-	-	0		+	+++
1244	45	F	Breast	Invasive ductal carcinoma	T4N1M0	2	IIIb	malignant	++	-	0		+	+++
1245	45	F	Breast	Invasive ductal carcinoma	T4N1M0	2	IIIb	malignant	++	-	0		+	+++
1246	40	F	Breast	Invasive ductal carcinoma	T4N0M0	2	IIIb	malignant	++	++	0		+	+++
1247	40	F	Breast	Invasive ductal carcinoma	T4N0M0	2	IIIb	malignant	++	++	0		+	+++
1248	82	F	Breast	Invasive ductal carcinoma	T4N0M0	2	IIIb	malignant	+++	_-	0		+	+++
1249	82	F	Breast	Invasive ductal carcinoma	T4N0M0	2	IIIb	malignant	+++	_-	0		+	+++
1250	59	F	Breast	Invasive ductal carcinoma	T4N1M0	2	IIIb	malignant	+++	_-	0		+	++
1251	59	F	Breast	Invasive ductal carcinoma	T4N1M0	2	IIIb	malignant	+++	_-	0		+	++
1252	63	F	Breast	Invasive ductal carcinoma	T4N0M0	2	IIIb	malignant	*	-	0		+	+++
1253	63	F	Breast	Invasive ductal carcinoma	T4N0M0	2	IIIb	malignant	*	-	0		+	+++
1254	40	F	Breast	Invasive ductal carcinoma with necrosis	T4N0M0	2	IIIb	malignant	++	++	0		+	+++
1255	40	F	Breast	Invasive ductal carcinoma with necrosis	T4N0M0	2	IIIb	malignant	++	++	0		+	+++
1256	81	F	Breast	Invasive ductal carcinoma	T4N0M0	2	IIIb	malignant	+++	-	0		+	++
1257	81	F	Breast	Invasive ductal carcinoma	T4N0M0	2	IIIb	malignant	+++	-	0		+	+
1258	49	F	Breast	Invasive ductal carcinoma (sparse)	T4N0M0	2	IIIb	malignant	++	-	0		+	+++
1259	49	F	Breast	Invasive ductal carcinoma	T4N0M0	2	IIIb	malignant	++	-	0		+	+++
1260	69	F	Breast	Invasive ductal carcinoma	T4N0M0	2	IIIb	malignant	++	+	0		+	+++
1261	69	F	Breast	Invasive ductal carcinoma	T4N0M0	2	IIIb	malignant	++	+	0		+	+++
1262	57	F	Breast	Invasive ductal carcinoma	T4N0M0	2	IIIb	malignant	-	+	0		+	+++
1263	57	F	Breast	Invasive ductal carcinoma	T4N0M0	2	IIIb	malignant	+	+	0		+	+++
1264	61	F	Breast	Invasive ductal carcinoma	T4N0M0	2	IIIb	malignant	++	-	0		+	+++
1265	61	F	Breast	Invasive ductal carcinoma	T4N0M0	2	IIIb	malignant	++	-	0		+	+++
1266	42	F	Breast	Invasive ductal carcinoma	T4N1M0	2	IIIb	malignant	-	-	0		+	+
1267	42	F	Breast	Invasive ductal carcinoma	T4N1M0	2	IIIb	malignant	-	-	1+		+	+
1268	52	F	Breast	Invasive ductal carcinoma	T4N1M0	2	IIIb	malignant	+	-	3+		+	+
1269	52	F	Breast	Invasive ductal carcinoma	T4N1M0	2	IIIb	malignant	+	-	3+		+	+
1270	41	F	Breast	Invasive ductal carcinoma	T4N0M0	2	IIIb	malignant	++	-	0		+	+++
1271	41	F	Breast	Invasive ductal carcinoma	T4N0M0	2	IIIb	malignant	+	-	0		+	+++
1272	42	F	Breast	Invasive ductal carcinoma	T4N2M0	2	IIIb	malignant	++	+	0		+	+++
1273	42	F	Breast	Invasive ductal carcinoma with necrosis	T4N2M0	2	IIIb	malignant	++	+	0		+	+++
1274	53	F	Breast	Invasive ductal carcinoma	T4N1M0	2	IIIb	malignant	++	*	0		+	+++
1275	53	F	Breast	Invasive ductal carcinoma	T4N1M0	2	IIIb	malignant	++	*	0		+	+++
1276	60	F	Breast	Invasive ductal carcinoma	T4N2M0	2	IIIb	malignant	-	-	0		+	+++
1277	60	F	Breast	Invasive ductal carcinoma	T4N2M0	2	IIIb	malignant	-	-	0		+	+++
1278	52	F	Breast	Invasive ductal carcinoma	T4N0M0	2	IIIb	malignant	+++	-	0		+	+++
1279	52	F	Breast	Invasive ductal carcinoma	T4N0M0	2	IIIb	malignant	+++	-	0		+	+++
1280	49	F	Breast	Invasive ductal carcinoma	T4N1M0	2	IIIb	malignant	+	+	0		+	+++
1281	49	F	Breast	Invasive ductal carcinoma	T4N1M0	2	IIIb	malignant	+	+	0		+	++
1282	49	F	Breast	Invasive ductal carcinoma	T4N2M0	2	IIIb	malignant	-	-	0		+	++
1283	49	F	Breast	Invasive ductal carcinoma	T4N2M0	2	IIIb	malignant	-	-	0		+	++
1284	52	F	Breast	Invasive ductal carcinoma	T4cN2M0	2	IIIb	malignant	-	-	0		+	+++
1285	52	F	Breast	Invasive ductal carcinoma	T4cN2M0	2	IIIb	malignant	-	-	0		+	+++
1286	62	F	Breast	Invasive ductal carcinoma	T4N0M0	3	IIIb	malignant	-	-	2+		+	+++
1287	62	F	Breast	Invasive ductal carcinoma	T4N0M0	3	IIIb	malignant	-	-	2+		+	+++
1288	74	F	Breast	Invasive papillary carcinoma	T4N0M0	-	IIIb	malignant	+++	-	-		+	+++
1289	74	F	Breast	Invasive papillary carcinoma	T4N0M0	-	IIIb	malignant	+++	-	-		+	+++
1290	47	F	Breast	Invasive lobular carcinoma	T4N0M0	-	IIIb	malignant	++	++	0		+	+++
1291	47	F	Breast	Invasive lobular carcinoma	T4N0M0	-	IIIb	malignant	++	++	0		+	+++
1292	73	F	Breast	Invasive mixed lobular and ductal carcinoma	T4N0M0	-	IIIb	malignant	-	*	0		+	+++
1293	73	F	Breast	Invasive mixed lobular and ductal carcinoma	T4N0M0	-	IIIb	malignant	-	*	0		+	+++
1294	48	F	Breast	Squamous cell carcinoma	T4N0M0	2--3	IIIb	malignant	-	-	0		+	+
1295	48	F	Breast	Squamous cell carcinoma	T4N0M0	2--3	IIIb	malignant	-	-	0		+	+
1296	37	F	Breast	Invasive lobular carcinoma	T4N1M0		IIIB	malignant					+	+
1297	73	F	Breast	Invasive lobular carcinoma	T4N0M0		IIIB	malignant					+	+
1298	51	F	Breast	Invasive lobular carcinoma	T4N0M0		IIIB	malignant					+	++
1299	41	F	Breast	Invasive lobular carcinoma	T4N0M0		IIIB	malignant					+	++
1300	53	F	Breast	Invasive lobular carcinoma (sparse)	T4N1M0		IIIB	malignant					+	++
1301	32	F	Breast	Invasive ductal carcinoma	T4N1M0	2	IIIB	Malignant	++	-	3+		+	+
1302	60	F	Breast	Invasive ductal carcinoma	T4N2M0	2	IIIB	Malignant	-	-	3+		+	+
1303	32	F	Breast	Invasive ductal carcinoma	T4N1M0	2	IIIB	Malignant	++	-	3+		+	+
1304	60	F	Breast	Invasive ductal carcinoma	T4N2M0	2	IIIB	Malignant	-	-	3+		+	+
1305	44	F	Breast	Invasive ductal carcinoma	T2N3M0	2	IV	malignant	-	-	2+		+	+++
1306	44	F	Breast	Invasive ductal carcinoma	T2N3M0	2	IV	malignant	-	-	2+		+	+++
1307	31	F	Breast	Invasive ductal carcinoma	T4N2M0	2	IV	malignant	+++	+++	0		+	+++
1308	31	F	Breast	Invasive ductal carcinoma	T4N2M0	2	IV	malignant	+++	+++	0		+	+++
1309	57	F	Breast	Invasive ductal carcinoma	T4N1M0	2	IV	malignant	-	-	0		+	+++
1310	57	F	Breast	Invasive ductal carcinoma	T4N1M0	2	IV	malignant	-	-	0		+	+++
1311	73	F	Breast	Invasive ductal carcinoma (chronic inflammation of fibrofatty tissue)	T4N1M1	-	IV	malignant	*	*	0		+	+++
1312	73	F	Breast	Invasive ductal carcinoma (chronic inflammation of fibrofatty tissue)	T4N1M1	-	IV	malignant	*	*	0		+	+++
1313	32	F	Breast	Neuroendocrine carcinoma	T2N3M0	-	IV	malignant	-	+	0		+	+++
1314	32	F	Breast	Neuroendocrine carcinoma	T2N3M0	-	IV	malignant	-	+	0		+	+++
1315	50	F	Breast	Invasive ductal carcinoma	T4N3M1	1--2	IV	malignant	++	*	0		+	+++
1316	50	F	Breast	Invasive ductal carcinoma	T4N3M1	1--2	IV	malignant	++	*	0		+	+++
1317	54	F	Breast	Invasive ductal carcinoma	T3N0M0	1--2		Malignant				45%++	+	+
1318	38	F	Breast	Invasive ductal carcinoma	T3N0M0	1--2		Malignant	+++	+++	3+	48%++	+	+
1319	38	F	Breast	Invasive ductal carcinoma	T3N0M0	1--2		Malignant	+++	+++	3+	30%++	+	+
1320	41	F	Breast	Invasive ductal carcinoma	T2N0M0	1--2		Malignant	+	+	0	30%++	+	+
1321	41	F	Breast	Invasive ductal carcinoma	T2N0M0	1--2		Malignant	++	++	0	45%++	+	+
1322	35	F	Breast	Invasive ductal carcinoma	T2N0M0	2--3		Malignant				30%++	+	+
1323	32	F	Breast	Invasive ductal carcinoma	T1N1M0	2--3		Malignant				55%+++	+	+
1324	38	F	Breast	Invasive ductal carcinoma	T3N0M0	2--3		Malignant				55%+++	+	+
1325	52	F	Breast	Invasive ductal carcinoma	T3N0M0	2--3		Malignant				70%+++	+	+
1326	31	F	Breast	Invasive ductal carcinoma	T2N0M0	2--3		Malignant				80%+++	+	+
1327	30	F	Breast	Invasive ductal carcinoma	T4N0M0	2--3		Malignant	+++	+++	0	65%+++	+	+
1328	30	F	Breast	Invasive ductal carcinoma	T4N0M0	2--3		Malignant	+++	+++	0	60%+++	+	+
1329	33	F	Breast	Invasive ductal carcinoma	T1N0M0	2--3		Malignant	+	+	0	40%++	+	+
1330	33	F	Breast	Invasive ductal carcinoma	T1N0M0	2--3		Malignant	+	+	0	50%++	+	+
1331	35	F	Breast	Invasive ductal carcinoma	T2N0M0	2--3		Malignant	-	-	0	10%+	+	+
1332	35	F	Breast	Invasive ductal carcinoma	T2N0M0	2--3		Malignant	-	-	0	15%+	+	+
1333	44	F	Breast	Invasive ductal carcinoma	T2N0M0	2--3		Malignant	-	++	0	15%+	+	+
1334	44	F	Breast	Invasive ductal carcinoma	T2N0M0	2--3		Malignant	-	++	0	20%++	+	+
1335	43	F	Breast	Invasive ductal carcinoma	T2N1M0	2--3		Malignant	+	+++	2+	60%+++	+	+
1336	43	F	Breast	Invasive ductal carcinoma	T2N1M0	2--3		Malignant	+	+++	2+	70%+++	+	+
1337	41	F	Breast	Invasive ductal carcinoma	T3N1M0	2--3		Malignant	-	-	0	-	+	+
1338	41	F	Breast	Invasive ductal carcinoma	T3N1M0	2--3		Malignant	-	-	0	-	+	+
1339	59	F	Breast	Invasive ductal carcinoma	T2N0M0	2--3		Malignant	++	+++	0	45%++	+	+
1340	59	F	Breast	Invasive ductal carcinoma	T2N0M0	2--3		Malignant	++	+++	0	30%++	+	+
1341	34	F	Breast	Invasive ductal carcinoma	T4N0M0	2--3		Malignant	+	+++	0	-	+	+
1342	34	F	Breast	Invasive ductal carcinoma	T4N0M0	2--3		Malignant	+	+++	0	-	+	+
1343	47	F	Breast	Invasive ductal carcinoma	T2N0M0	2--3		Malignant	++	+	0	*	+	+
1344	47	F	Breast	Invasive ductal carcinoma	T2N0M0	2--3		Malignant	++	+	0	-	+	+
1375	49	F	Breast	Adjacent normal breast tissue	-	-		NAT				15%+	+	+
1376	38	F	Breast	Adjacent normal breast tissue	-	-		NAT				10%+	+	+
1377	43	F	Breast	Adjacent normal breast tissue	-	-		NAT				35%++	+	+
1378	46	F	Breast	Adjacent normal breast duct tissue	-	-		NAT	+	+	0	45%++	+	+
1379	46	F	Breast	Adjacent normal breast tissue	-	-		NAT	+	+	0	-	+	+
1380	42	F	Breast	Adjacent normal breast tissue	-	-		NAT	-	++	0	*	+	++
1381	42	F	Breast	Adjacent normal breast tissue(fibrous tissue)	-	-		NAT	*	*	*	-	+	++
1382	43	F	Breast	Adjacent normal breast tissue (fibrous tissue)	-	-		NAT	*	*	*	-	+	+
1383	43	F	Breast	Adjacent normal breast tissue	-	-		NAT	+	+	0	-	+	+
