# Supplementary material for: Malignant tumor cells engender second membrane-lined organelles for self-protection and tumor progression
Source: Proc Natl Acad Sci U S A. 2024 Jan 31;121(6):e2317141121. doi: 10.1073/pnas.2317141121 (PMC10861905; doi:10.1073/pnas.2317141121)
Supplement: Supplementary file 5 — Dataset S04 (XLSX) [file pnas.2317141121.sd04.xlsx]

## Sheet: Clinical colon cancer
No.	Age	Sex	Organ/Anatomic Site	Pathology diagnosis	TNM	Grade	Stage	Type	Cytocapsular tubes (CCT)	CCT degradation
1	49	M	Colon	Adenocarcinoma	T2N0M0	1	I	malignant	+	+
2	24	F	Colon	Mucinous adenocarcinoma	T2N0M0	1	I	malignant	+	+
3	30	M	Colon	Adenocarcinoma	T1N0M0	1	I	malignant	+	+
4	27	M	Colon	Adenocarcinoma	T2N0M0	1	I	malignant	+	+
5	69	M	Colon	Adenocarcinoma	T2N0M0	2	I	malignant	+	+
6	51	M	Colon	Mucinous adenocarcinoma	T2N0M0	1	I	malignant	+	+
7	68	M	Colon	Adenocarcinoma	T2N0M0	1	I	malignant	+	+
8	45	M	Colon	Mucinous adenocarcinoma	T2N0M0	1	I	malignant	+	+
9	63	F	Colon	Adenocarcinoma	T2N0M0	2	I	malignant	+	+
10	69	F	Colon	Adenocarcinoma	T2N0M0	2	I	malignant	+	+
11	49	F	Colon	Adenocarcinoma	T2N0M0	2	I	malignant	+	+
12	67	F	Colon	Adenocarcinoma	T2N0M0	1	I	malignant	+	+
13	53	F	Colon	Adenocarcinoma	T2N0M0	2	I	malignant	+	+
14	69	M	Colon	Adenocarcinoma	T2N0M0	2	I	malignant	+	+
15	64	M	Colon	Mucinous adenocarcinoma	T2N0M0	3	I	malignant	+	+
16	61	F	Colon	Adenocarcinoma	T2N0M0	2	I	malignant	+	+
17	70	F	Colon	Mucinous adenocarcinoma	T3N0M0	1	I	malignant	+	+
18	57	F	Colon	Adenocarcinoma	T2N0M0	2	I	malignant	+	+
19	43	M	Colon	Mucinous adenocarcinoma	T2N0M0	1	I	malignant	+	+
20	51	M	Colon	Mucinous adenocarcinoma	T2N0M0	2	I	malignant	+	+
21	16	M	Colon	Adenocarcinoma	T3N0M0	3	I	malignant	+	+
22	52	M	Colon	Mucinous adenocarcinoma	T2N0M0	3	I	malignant	+	+
23	38	M	Colon	Signet ring cell carcinoma	T3N0M0	-	I	malignant	+	+
24	50	M	Colon	Carcinoid	T2N0M0	-	I	malignant	+	+
25	64	F	Colon	Adenocarcinoma (sparse)	T2N0M0	-	I	Malignant	+	+
26	42	F	Colon	Adenocarcinoma	T2N0M0	1	I	Malignant	+	+
27	77	M	Colon	Adenocarcinoma	T1N0M0	1	I	Malignant	+	+
28	78	F	Colon	Adenocarcinoma	T1N0M0	1	I	Malignant	+	+
29	58	F	Colon	Adenocarcinoma (sparse)	T2N0M0	-	I	Malignant	+	+
30	31	M	Colon	Adenocarcinoma	T2N0M0	2	I	Malignant	+	+
31	52	M	Colon	Mucinous adenocarcinoma	T2N0M0	1	I	Malignant	+	+
32	36	M	Colon	Mucinous adenocarcinoma	T1N0M0	1	I	Malignant	+	+
33	55	F	Colon	Mucinous adenocarcinoma	T2N0M0	3	I	Malignant	+	+
34	57	F	Colon	Mucinous adenocarcinoma	T2N0M0	2	I	Malignant	+	+
35	44	F	Colon	Mucinous adenocarcinoma	T1N0M0	2	I	Malignant	+	+
36	63	M	Colon	Adenocarcinoma	T2N0M0	1	I	malignant	+	+
37	63	M	Colon	Adenocarcinoma	T2N0M0	1	I	malignant	+	+
38	40	M	Colon	Adenocarcinoma	T2N0M0	1	I	malignant	+	+
39	40	M	Colon	Adenocarcinoma	T2N0M0	1	I	malignant	+	+
40	66	M	Colon	Adenocarcinoma	T2N0M0	1	I	malignant	+	+
41	66	M	Colon	Adenocarcinoma	T2N0M0	1	I	malignant	+	+
42	51	F	Colon	Adenocarcinoma (chronic inflammation of fibrofatty tissue)	T2N0M0	-	I	malignant	+	+
43	51	F	Colon	Adenocarcinoma (chronic inflammation of fibrofatty tissue)	T2N0M0	-	I	malignant	+	+
44	55	M	Colon	Adenocarcinoma	T2N0M0	2	I	malignant	+	+
45	55	M	Colon	Adenocarcinoma	T2N0M0	2	I	malignant	+	+
46	70	M	Colon	Adenocarcinoma	T2N0M0	2	I	malignant	+	+
47	70	M	Colon	Adenocarcinoma	T2N0M0	2	I	malignant	+	+
48	48	M	Colon	Adenocarcinoma	T2N0M0	1	I	malignant	+	+
49	48	M	Colon	Adenocarcinoma	T2N0M0	1	I	malignant	+	+
50	47	F	Colon	Adenocarcinoma	T2N0M0	1	I	malignant	+	+
51	47	F	Colon	Adenocarcinoma	T2N0M0	1	I	malignant	+	+
52	66	F	Colon	Adenocarcinoma (chronic inflammation of fibrous tissue and blood vessel)	T2N0M0	-	I	malignant	+	+
53	66	F	Colon	Adenocarcinoma	T2N0M0	2	I	malignant	+	+
54	56	M	Colon	Adenocarcinoma	T2N0M0	1	I	malignant	+	+
55	56	M	Colon	Adenocarcinoma	T2N0M0	1	I	malignant	+	+
56	45	F	Colon	Adenocarcinoma (sparse)	T2N0M0	-	I	malignant	+	+
57	45	F	Colon	Adenocarcinoma	T2N0M0	1	I	malignant	+	+
58	72	M	Colon	Adenocarcinoma	T2N0M0	2	I	malignant	+	+
59	72	M	Colon	Adenocarcinoma	T2N0M0	2	I	malignant	+	+
60	39	M	Colon	Adenocarcinoma	T2N0M0	2	I	malignant	+	+
61	39	M	Colon	Adenocarcinoma	T2N0M0	2	I	malignant	+	+
62	46	F	Colon	Adenocarcinoma	T2N0M0	2	I	malignant	+	+
63	46	F	Colon	Adenocarcinoma	T2N0M0	2	I	malignant	+	+
64	61	M	Colon	Adenocarcinoma	T2N0M0	2	I	malignant	+	+
65	61	M	Colon	Adenocarcinoma	T2N0M0	2	I	malignant	+	+
66	70	M	Colon	Adenocarcinoma	T2N0M0	2	I	malignant	+	+
67	70	M	Colon	Adenocarcinoma	T2N0M0	2	I	malignant	+	+
68	44	M	Colon	Adenocarcinoma	T2N0M0	2	I	malignant	+	+
69	44	M	Colon	Adenocarcinoma	T2N0M0	2	I	malignant	+	+
70	64	F	Colon	Adenocarcinoma	T2N0M0	2	I	malignant	+	+
71	64	F	Colon	Adenocarcinoma	T2N0M0	2	I	malignant	+	+
72	75	M	Colon	Adenocarcinoma	T2N0M0	2	I	malignant	+	+
73	75	M	Colon	Adenocarcinoma	T2N0M0	2	I	malignant	+	+
74	51	M	Colon	Adenocarcinoma	T2N0M0	2	I	malignant	+	+
75	51	M	Colon	Adenocarcinoma	T2N0M0	2	I	malignant	+	+
76	75	F	Colon	Adenocarcinoma	T2N0M0	2	I	malignant	+	+
77	75	F	Colon	Adenocarcinoma	T2N0M0	2	I	malignant	+	+
78	72	F	Colon	Adenocarcinoma	T2N0M0	2	I	malignant	+	+
79	72	F	Colon	Adenocarcinoma	T2N0M0	2	I	malignant	+	+
80	90	M	Colon	Adenocarcinoma	T2N0M0	2	I	malignant	+	+
81	90	M	Colon	Adenocarcinoma	T2N0M0	2	I	malignant	+	+
82	77	F	Colon	Adenocarcinoma (smooth muscle)	T2N0M0	-	I	malignant	+	+
83	77	F	Colon	Adenocarcinoma	T2N0M0	2	I	malignant	+	+
84	26	F	Colon	Adenocarcinoma	T2N0M0	2	I	malignant	+	+
85	26	F	Colon	Adenocarcinoma (colon tissue)	T2N0M0	-	I	malignant	+	+
86	46	F	Colon	Adenocarcinoma	T2N0M0	2	I	malignant	+	+
87	46	F	Colon	Adenocarcinoma	T2N0M0	2	I	malignant	+	+
88	64	M	Colon	Adenocarcinoma	T2N0M0	2	I	malignant	+	+
89	64	M	Colon	Adenocarcinoma	T2N0M0	2	I	malignant	+	+
90	78	M	Colon	Adenocarcinoma	T2N0M0	2	I	malignant	+	+
91	78	M	Colon	Adenocarcinoma	T2N0M0	2	I	malignant	+	+
92	81	M	Colon	Adenocarcinoma	T2N0M0	2	I	malignant	+	+
93	81	M	Colon	Adenocarcinoma	T2N0M0	2	I	malignant	+	+
94	29	F	Colon	Adenocarcinoma	T2N0M0	2	I	malignant	+	+
95	29	F	Colon	Adenocarcinoma	T2N0M0	2	I	malignant	+	+
96	57	M	Colon	Adenocarcinoma	T2N0M0	2	I	malignant	+	+
97	57	M	Colon	Adenocarcinoma	T2N0M0	2	I	malignant	+	+
98	46	M	Colon	Adenocarcinoma (sparse)	T2N0M0	-	I	malignant	+	+
99	46	M	Colon	Adenocarcinoma (chronic inflammation of fibrous tissue and blood vessel)	T2N0M0	-	I	malignant	+	+
100	62	M	Colon	Adenocarcinoma	T2N0M0	2	I	malignant	+	+
101	62	M	Colon	Adenocarcinoma	T2N0M0	2	I	malignant	+	+
102	68	M	Colon	Adenocarcinoma	T2N0M0	2	I	malignant	+	+
103	68	M	Colon	Adenocarcinoma	T2N0M0	2	I	malignant	+	+
104	60	F	Colon	Adenocarcinoma	T2N0M0	2	I	malignant	+	+
105	60	F	Colon	Adenocarcinoma	T2N0M0	2	I	malignant	+	+
106	80	M	Colon	Adenocarcinoma	T2N0M0	2	I	malignant	+	+
107	80	M	Colon	Adenocarcinoma	T2N0M0	2	I	malignant	+	+
108	81	M	Colon	Adenocarcinoma	T2N0M0	2	I	malignant	+	+
109	81	M	Colon	Adenocarcinoma	T2N0M0	2	I	malignant	+	+
110	58	F	Colon	Adenocarcinoma	T2N0M0	2	I	malignant	+	+
111	58	F	Colon	Adenocarcinoma	T2N0M0	2	I	malignant	+	+
112	60	F	Colon	Mucinous adenocarcinoma	T2N0M0	1	I	malignant	+	+
113	60	F	Colon	Mucinous adenocarcinoma	T2N0M0	1	I	malignant	+	+
114	62	M	Colon	Adenocarcinoma	T2N0M0	2	I	malignant	+	+
115	62	M	Colon	Adenocarcinoma	T2N0M0	2	I	malignant	+	+
116	51	M	Colon	Adenocarcinoma	T2N0M0	2--3	I	malignant	+	+
117	51	M	Colon	Adenocarcinoma	T2N0M0	2--3	I	malignant	+	+
118	80	F	Colon	Adenocarcinoma	T2N0M0	2--3	I	malignant	+	+
119	80	F	Colon	Adenocarcinoma	T2N0M0	2--3	I	malignant	+	+
120	56	F	Colon	Adenocarcinoma	T2N0M0	2--3	I	malignant	+	+
121	56	F	Colon	Adenocarcinoma	T2N0M0	2--3	I	malignant	+	+
122	48	M	Colon	Adenocarcinoma (sparse)	T2N0M0	3	I	malignant	+	+
123	48	M	Colon	Adenocarcinoma	T2N0M0	3	I	malignant	+	+
124	65	F	Colon	Adenocarcinoma	T2N0M0	3	I	malignant	+	+
125	65	F	Colon	Adenocarcinoma	T2N0M0	3	I	malignant	+	+
126	39	M	Colon	Undifferentiated carcinoma	T2N0M0	-	I	malignant	+	+
127	39	M	Colon	Undifferentiated carcinoma	T2N0M0	-	I	malignant	+	+
128	56	M	Colon	Adenocarcinoma	T3N0M0	1	II	malignant	+	+
129	56	F	Colon	Adenocarcinoma	T3N0M0	1	II	malignant	+	+
130	41	F	Colon	Adenocarcinoma	T3N0M0	1	II	malignant	+	+
131	61	M	Colon	Adenocarcinoma	T4N0M0	1	II	malignant	+	+
132	40	M	Colon	Adenocarcinoma	T3N0M0	1	II	malignant	+	+
133	64	M	Colon	Adenocarcinoma	T4N0M0	1	II	malignant	+	+
134	73	F	Colon	Adenocarcinoma	T4N0M0	1	II	malignant	+	+
135	69	M	Colon	Adenocarcinoma	T4N0M0	1	II	malignant	+	+
136	64	M	Colon	Adenocarcinoma(fibrous tissue)	T4N0M0	-	II	malignant	+	+
137	51	F	Colon	Adenocarcinoma	T4N0M0	2	II	malignant	+	+
138	75	M	Colon	Adenocarcinoma	T3N0M0	1	II	malignant	+	+
139	59	M	Colon	Mucinous adenocarcinoma	T4N0M0	1	II	malignant	+	+
140	73	M	Colon	Adenocarcinoma	T3N0M0	2	II	malignant	+	+
141	53	M	Colon	Adenocarcinoma(colonic mucosa tissue)	T3N0M0	-	II	malignant	+	+
142	50	M	Colon	Adenocarcinoma	T3N0M0	1	II	malignant	+	+
143	38	F	Colon	Adenocarcinoma	T3N0M0	1	II	malignant	+	+
144	51	F	Colon	Adenocarcinoma	T3N0M0	1	II	malignant	+	+
145	46	M	Colon	Adenocarcinoma	T3N0M0	1	II	malignant	+	+
146	40	F	Colon	Mucinous adenocarcinoma	T3N0M0	1	II	malignant	+	+
147	50	M	Colon	Mucinous adenocarcinoma	T3N0M0	1	II	malignant	+	+
148	44	F	Colon	Adenocarcinoma	T3N0M0	1	II	malignant	+	+
149	54	M	Colon	Adenocarcinoma	T3N0M0	2	II	malignant	+	+
150	45	M	Colon	Adenocarcinoma	T3N0M0	1	II	malignant	+	+
151	73	F	Colon	Adenocarcinoma	T4N0M0	2	II	malignant	+	+
152	67	F	Colon	Adenocarcinoma	T3N0M0	2	II	malignant	+	+
153	41	M	Colon	Adenocarcinoma	T4N0M0	2	II	malignant	+	+
154	62	M	Colon	Adenocarcinoma	T3N0M0	1	II	malignant	+	+
155	73	M	Colon	Adenocarcinoma	T3N0M0	1	II	malignant	+	+
156	74	F	Colon	Mucinous adenocarcinoma	T3N0M0	1	II	malignant	+	+
157	39	M	Colon	Adenocarcinoma	T3N0M0	2	II	malignant	+	+
158	68	M	Colon	Adenocarcinoma	T3N0M0	2	II	malignant	+	+
159	76	M	Colon	Adenocarcinoma	T3N0M0	2	II	malignant	+	+
160	73	M	Colon	Mucinous adenocarcinoma	T4N0M0	2	II	malignant	+	+
161	62	F	Colon	Adenocarcinoma(sparse)	T4N0M0	2	II	malignant	+	+
162	51	M	Colon	Adenocarcinoma	T3N0M0	2	II	malignant	+	+
163	55	F	Colon	Adenocarcinoma	T4N0M0	2	II	malignant	+	+
164	48	F	Colon	Adenocarcinoma	T3N0M0	2	II	malignant	+	+
165	40	M	Colon	Adenocarcinoma	T4N0M0	2	II	malignant	+	+
166	72	M	Colon	Adenocarcinoma	T4N0M0	2	II	malignant	+	+
167	59	M	Colon	Adenocarcinoma	T4N0M0	2	II	malignant	+	+
168	53	M	Colon	Adenocarcinoma	T4N0M0	2	II	malignant	+	+
169	50	M	Colon	Adenocarcinoma	T4N0M0	2	II	malignant	+	+
170	50	M	Colon	Adenocarcinoma	T3N0M0	2	II	malignant	+	+
171	70	F	Colon	Adenocarcinoma	T3N0M0	2	II	malignant	+	+
172	53	F	Colon	Adenocarcinoma	T3N0M0	2	II	malignant	+	+
173	63	F	Colon	Adenocarcinoma	T3N0M0	2	II	malignant	+	+
174	41	M	Colon	Adenocarcinoma	T4N0M0	1	II	malignant	+	+
175	53	M	Colon	Adenocarcinoma	T3N0M0	2	II	malignant	+	+
176	62	M	Colon	Adenocarcinoma	T4N0M0	2	II	malignant	+	+
177	50	M	Colon	Mucinous adenocarcinoma	T3N0M0	1	II	malignant	+	+
178	26	F	Colon	Adenocarcinoma	T3N0M0	2	II	malignant	+	+
179	70	F	Colon	Adenocarcinoma	T3N0M0	2	II	malignant	+	+
180	69	M	Colon	Adenocarcinoma(fibrous tissue)	T3N0M0	-	II	malignant	+	+
181	49	M	Colon	Adenocarcinoma	T3N0M0	2	II	malignant	+	+
182	78	F	Colon	Adenocarcinoma	T4N0M0	2	II	malignant	+	+
183	67	F	Colon	Adenocarcinoma	T3N0M0	2	II	malignant	+	+
184	55	F	Colon	Adenocarcinoma	T3N0M0	2	II	malignant	+	+
185	31	M	Colon	Adenocarcinoma	T4N0M0	2	II	malignant	+	+
186	64	F	Colon	Adenocarcinoma	T3N0M0	2	II	malignant	+	+
187	62	M	Colon	Adenocarcinoma	T4N0M0	2	II	malignant	+	+
188	65	M	Colon	Adenocarcinoma	T3N0M0	2	II	malignant	+	+
189	71	M	Colon	Adenocarcinoma	T4N0M0	2	II	malignant	+	+
190	66	F	Colon	Adenocarcinoma	T4N0M0	2	II	malignant	+	+
191	41	M	Colon	Adenocarcinoma	T3N0M0	2	II	malignant	+	+
192	53	F	Colon	Adenocarcinoma	T3N0M0	2	II	malignant	+	+
193	53	M	Colon	Adenocarcinoma	T3N0M0	2	II	malignant	+	+
194	62	M	Colon	Adenocarcinoma	T3N0M0	2	II	malignant	+	+
195	69	F	Colon	Adenocarcinoma	T3N0M0	2	II	malignant	+	+
196	42	F	Colon	Adenocarcinoma	T3N0M0	2	II	malignant	+	+
197	68	M	Colon	Adenocarcinoma	T4N0M0	2	II	malignant	+	+
198	30	M	Colon	Adenocarcinoma	T4N0M0	3	II	malignant	+	+
199	82	M	Colon	Adenocarcinoma(fibrous tissue )	T4N0M0	-	II	malignant	+	+
200	71	M	Colon	Adenocarcinoma	T3N0M0	2	II	malignant	+	+
201	65	M	Colon	Adenocarcinoma	T4N0M0	2	II	malignant	+	+
202	53	M	Colon	Adenocarcinoma	T3N0M0	2	II	malignant	+	+
203	57	M	Colon	Adenocarcinoma	T4N0M0	2	II	malignant	+	+
204	50	F	Colon	Adenocarcinoma	T3N0M0	2	II	malignant	+	+
205	78	M	Colon	Adenocarcinoma	T3N0M0	3	II	malignant	+	+
206	49	M	Colon	Mucinous adenocarcinoma	T3N0M0	2	II	malignant	+	+
207	70	F	Colon	Mucinous adenocarcinoma	T3N0M0	2	II	malignant	+	++
208	34	F	Colon	Adenocarcinoma	T4N0M0	2	II	malignant	+	++
209	47	F	Colon	Adenocarcinoma	T3N0M0	2	II	malignant	+	+
210	34	M	Colon	Adenocarcinoma	T3N0M0	2	II	malignant	+	+
211	55	M	Colon	Adenocarcinoma	T3N0M0	3	II	malignant	+	+
212	73	F	Colon	Adenocarcinoma	T3N0M0	3	II	malignant	+	+
213	51	M	Colon	Adenocarcinoma	T4N0M0	3	II	malignant	+	+
214	76	F	Colon	Adenocarcinoma	T3N0M0	3	II	malignant	+	+
215	67	F	Colon	Adenocarcinoma	T3N0M0	2	II	malignant	+	+
216	51	M	Colon	Adenocarcinoma	T3N0M0	3	II	malignant	+	+
217	72	M	Colon	Adenocarcinoma	T3N0M0	3	II	malignant	+	+
218	42	F	Colon	Adenocarcinoma	T3N0M0	3	II	malignant	+	+
219	64	M	Colon	Adenocarcinoma	T3N0M0	3	II	malignant	+	+
220	38	M	Colon	Adenocarcinoma	T4N0M0	3	II	malignant	+	+
221	60	F	Colon	Adenocarcinoma	T3N0M0	3	II	malignant	+	+
222	48	F	Colon	Adenocarcinoma	T3N0M0	3	II	malignant	+	+
223	39	M	Colon	Adenocarcinoma	T3N0M0	3	II	malignant	+	+
224	74	F	Colon	Adenocarcinoma	T3N0M0	3	II	malignant	+	+
225	53	M	Colon	Adenocarcinoma	T4N0M0	3	II	malignant	+	+
226	46	M	Colon	Mucinous adenocarcinoma	T3N0M0	3	II	malignant	+	+
227	49	F	Colon	Mucinous adenocarcinoma	T3N0M0	2	II	malignant	+	+
228	51	F	Colon	Mucinous adenocarcinoma	T3N0M0	2	II	malignant	+	+
229	41	M	Colon	Adenocarcinoma	T4N0M0	3	II	malignant	+	+
230	35	M	Colon	Mucinous adenocarcinoma	T4N0M0	2	II	malignant	+	++
231	24	M	Colon	Mucinous adenocarcinoma(colonic mucosa tissue)	T3N0M0	-	II	malignant	+	+
232	53	F	Colon	Adenocarcinoma	T4N0M0	2	II	malignant	+	+
233	72	M	Colon	Mucinous adenocarcinoma(colonic mucosa tissue)	T3N0M0	-	II	malignant	+	+
234	58	F	Colon	Signet ring cell carcinoma	T3N0M0	-	II	malignant	+	+
235	42	M	Colon	Signet ring cell carcinoma	T3N0M0	-	II	malignant	+	+
236	49	F	Colon	Mucinous adenocarcinoma	T3N0M0	2	II	malignant	+	+
237	49	F	Colon	Adenocarcinoma	T4N0M0	3	II	malignant	+	+
238	35	M	Colon	Adenocarcinoma	T4N0M0	3	II	malignant	+	+
239	62	M	Colon	Adenocarcinoma	T4N0M0	3	II	malignant	+	+
240	59	M	Colon	Adenosquamous carcinoma	T4N0M0	-	II	malignant	+	+
241	59	M	Colon	Adenosquamous carcinoma	T3N0M0	-	II	malignant	+	+
242	67	F	Colon	Adenosquamous carcinoma	T3N0M0	-	II	malignant	+	+
243	37	F	Colon	Signet ring cell carcinoma	T3N0M0	-	II	malignant	+	+
244	71	M	Colon	Signet ring cell carcinoma	T4N0M0	-	II	malignant	+	+
245	35	F	Colon	Atypical carcinoid	T4N0M0	-	II	malignant	+	+
246	27	M	Colon	Adenocarcinoma	T4N0M0	1	II	Malignant	+	+
247	43	M	Colon	Adenocarcinoma	T3N0M0	1	II	Malignant	+	+
248	41	M	Colon	Adenocarcinoma	T3N0M0	1	II	Malignant	+	+
249	54	M	Colon	Adenocarcinoma	T3N0M0	1	II	Malignant	+	+
250	67	F	Colon	Adenocarcinoma (smooth muscle)	T3N0M0	-	II	Malignant	+	+
251	43	M	Colon	Adenocarcinoma	T3N0M0	1	II	Malignant	+	+
252	73	F	Colon	Adenocarcinoma	T3N0M0	2	II	Malignant	+	+
253	53	F	Colon	Adenocarcinoma	T3N0M0	1	II	Malignant	+	+
254	45	M	Colon	Mucinous adenocarcinoma	T3N0M0	1--2	II	Malignant	+	+
255	51	M	Colon	Adenocarcinoma	T3N0M0	1	II	Malignant	+	+
256	60	F	Colon	Adenocarcinoma	T4N0M0	1	II	Malignant	+	+
257	68	M	Colon	Adenocarcinoma	T4N0M0	1	II	Malignant	+	+
258	48	M	Colon	Adenocarcinoma	T3N0M0	1	II	Malignant	+	+
259	60	F	Colon	Adenocarcinoma	T3N0M0	1	II	Malignant	+	+
260	75	F	Colon	Adenocarcinoma	T3N0M0	1	II	Malignant	+	+
261	64	F	Colon	Adenocarcinoma	T3N0M0	1	II	Malignant	+	+
262	68	M	Colon	Adenocarcinoma	T3N0M0	1	II	Malignant	+	++
263	46	F	Colon	Adenocarcinoma	T3N0M0	1	II	Malignant	+	++
264	43	M	Colon	Adenocarcinoma	T4N0M0	1	II	Malignant	+	+
265	38	M	Colon	Adenocarcinoma	T3N0M0	1	II	Malignant	+	+
266	49	F	Colon	Adenocarcinoma	T3N0M0	1	II	Malignant	+	+
267	71	M	Colon	Adenocarcinoma	T3N0M0	1	II	Malignant	+	+
268	46	M	Colon	Adenocarcinoma	T4N0M0	1	II	Malignant	+	+
269	49	M	Colon	Adenocarcinoma	T4N0M0	1	II	Malignant	+	+
270	70	M	Colon	Adenocarcinoma	T4N0M0	1	II	Malignant	+	+
271	53	F	Colon	Adenocarcinoma	T3N0M0	1	II	Malignant	+	+
272	43	M	Colon	Adenocarcinoma (sparse)	T3N0M0	1	II	Malignant	+	+
273	52	F	Colon	Adenocarcinoma (fibrous tissue and blood vessel)	T3N0M0	-	II	Malignant	+	+
274	69	M	Colon	Mucinous adenocarcinoma	T3N0M0	1--2	II	Malignant	+	+
275	34	M	Colon	Mucinous adenocarcinoma	T3N0M0	1	II	Malignant	+	+
276	36	F	Colon	Adenocarcinoma (smooth muscle)	T3N0M0	-	II	Malignant	+	+
277	65	F	Colon	Adenocarcinoma	T3N0M0	1	II	Malignant	+	+
278	62	M	Colon	Adenocarcinoma	T3N0M0	1	II	Malignant	+	+
279	69	M	Colon	Mucinous adenocarcinoma	T3N0M0	1	II	Malignant	+	+
280	65	M	Colon	Mucinous adenocarcinoma	T3N0M0	1	II	Malignant	+	+
281	56	M	Colon	Adenocarcinoma (sparse) with necrosis	T3N0M0	1	II	Malignant	+	+
282	40	M	Colon	Adenocarcinoma (sparse)	T3N0M0	2	II	Malignant	+	+
283	53	F	Colon	Mucinous adenocarcinoma	T3N0M0	1	II	Malignant	+	+
284	66	M	Colon	Adenocarcinoma	T3N0M0	2	II	Malignant	+	+
285	50	F	Colon	Adenocarcinoma	T3N0M0	1	II	Malignant	+	+
286	63	F	Colon	Adenocarcinoma	T3N0M0	3	II	Malignant	+	++
287	64	F	Colon	Adenocarcinoma	T4N0M0	1	II	Malignant	+	++
288	32	M	Colon	Mucinous adenocarcinoma	T3N0M0	1--2	II	Malignant	+	+
289	68	F	Colon	Adenocarcinoma	T3N0M0	2	II	Malignant	+	+
290	58	M	Colon	Adenocarcinoma	T3N0M0	2	II	Malignant	+	+
291	34	M	Colon	Adenocarcinoma	T3N0M0	2	II	Malignant	+	+
292	57	F	Colon	Adenocarcinoma	T3N0M0	2	II	Malignant	+	+
293	52	M	Colon	Adenocarcinoma	T3N0M0	2	II	Malignant	+	+
294	72	M	Colon	Adenocarcinoma	T3N0M0	2	II	Malignant	+	+
295	61	M	Colon	Adenocarcinoma	T3N0M0	2	II	Malignant	+	+
296	71	F	Colon	Adenocarcinoma	T3N0M0	2	II	Malignant	+	+
297	58	M	Colon	Adenocarcinoma	T4N0M0	2	II	Malignant	+	+
298	56	F	Colon	Adenocarcinoma	T3N0M0	1	II	Malignant	+	+
299	36	M	Colon	Adenocarcinoma	T3N0M0	1	II	Malignant	+	+
300	51	M	Colon	Adenocarcinoma	T4N0M0	2	II	Malignant	+	+
301	78	M	Colon	Adenocarcinoma	T3N0M0	2	II	Malignant	+	+
302	52	F	Colon	Adenocarcinoma	T3N0M0	2	II	Malignant	+	+
303	52	M	Colon	Adenocarcinoma	T4N0M0	2	II	Malignant	+	+
304	51	F	Colon	Adenocarcinoma	T3N0M0	2	II	Malignant	+	+
305	77	M	Colon	Mucinous adenocarcinoma (colonic tissue)	T3N0M0	-	II	Malignant	+	+
306	64	M	Colon	Adenocarcinoma	T4N0M0	2	II	Malignant	+	+
307	84	F	Colon	Mucinous adenocarcinoma	T3N0M0	1--2	II	Malignant	+	+
308	43	F	Colon	Adenocarcinoma	T4N0M0	2	II	Malignant	+	+
309	67	F	Colon	Adenocarcinoma	T3N0M0	2	II	Malignant	+	+
310	60	M	Colon	Adenocarcinoma	T3N0M0	2	II	Malignant	+	+
311	68	F	Colon	Adenocarcinoma	T3N0M0	2	II	Malignant	+	+
312	44	F	Colon	Adenocarcinoma	T3N0M0	2	II	Malignant	+	+
313	70	M	Colon	Adenocarcinoma (sparse)	T3N0M0	-	II	Malignant	+	+
314	80	F	Colon	Adenocarcinoma	T3N0M0	2	II	Malignant	+	++
315	75	M	Colon	Adenocarcinoma	T3N0M0	2	II	Malignant	+	++
316	65	F	Colon	Adenocarcinoma	T3N0M0	2	II	Malignant	+	+
317	22	M	Colon	Mucinous adenocarcinoma	T3N0M0	2	II	Malignant	+	+
318	60	F	Colon	Mucinous adenocarcinoma	T3N0M0	2	II	Malignant	+	+
319	50	F	Colon	Mucinous adenocarcinoma	T4N0M0	2	II	Malignant	+	+
320	49	F	Colon	Mucinous adenocarcinoma	T3N0M0	2	II	Malignant	+	+
321	46	M	Colon	Mucinous adenocarcinoma (chronic inflammation of colonic mucous membrane)	T3N0M0	-	II	Malignant	+	+
322	79	F	Colon	Mucinous adenocarcinoma	T4N0M0	3	II	Malignant	+	+
323	79	F	Colon	Mucinous adenocarcinoma	T4N0M0	3	II	Malignant	+	+
324	68	M	Colon	Mucinous adenocarcinoma	T4N0M0	2	II	Malignant	+	+
325	32	M	Colon	Adenocarcinoma	T3N0M0	2	II	Malignant	+	++
326	30	F	Colon	Mucinous adenocarcinoma	T3N0M0	3	II	Malignant	+	+
327	28	M	Colon	Mucinous adenocarcinoma	T3N0M0	3	II	Malignant	+	+
328	47	M	Colon	Mucinous adenocarcinoma	T4N0M0	2	II	Malignant	+	+
329	58	M	Colon	Adenocarcinoma	T3N0M0	3	II	Malignant	+	+
330	82	F	Colon	Adenocarcinoma	T4N0M0	3	II	Malignant	+	+
331	58	F	Colon	Adenocarcinoma (fibrous tissue and blood vessel)	T3N0M0	-	II	Malignant	+	+
332	47	F	Colon	Adenocarcinoma	T3N0M0	3	II	Malignant	+	+
333	46	M	Colon	Adenocarcinoma	T3N0M0	3	II	Malignant	+	+
334	40	F	Colon	Adenocarcinoma	T3N0M0	3	II	Malignant	+	+
335	74	M	Colon	Adenocarcinoma	T3N0M0	3	II	Malignant	+	+
336	49	M	Colon	Adenocarcinoma	T4N0M0	3	II	Malignant	+	+
337	33	M	Colon	Adenocarcinoma	T3N0M0	3	II	Malignant	+	+
338	38	M	Colon	Adenocarcinoma	T3N0M0	3	II	Malignant	+	+
339	33	M	Colon	Adenocarcinoma	T4N0M0	3	II	Malignant	+	+
340	31	M	Colon	Adenocarcinoma	T3N0M0	3	II	Malignant	+	+
341	70	F	Colon	Adenocarcinoma	T3N0M0	3	II	Malignant	+	++
342	54	M	Colon	Adenocarcinoma (fibrofatty tissue)	T3N0M0	-	II	Malignant	+	+
343	32	M	Colon	Mucinous adenocarcinoma	T4N0M0	3	II	Malignant	+	+
344	33	F	Colon	Mucinous adenocarcinoma	T4N0M0	3	II	Malignant	+	+
345	60	F	Colon	Signet ring cell carcinoma	T4N0M0	-	II	Malignant	+	+
346	45	M	Colon	Mucinous adenocarcinoma	T3N0M0	3	II	Malignant	+	+
347	50	M	Colon	Signet ring cell carcinoma	T3N0M0	-	II	Malignant	+	+
348	75	F	Colon	Signet ring cell carcinoma	T3N0M0	-	II	Malignant	+	+
349	50	M	Colon	Signet ring cell carcinoma	T3N0M0	-	II	Malignant	+	+
350	57	F	Colon	Adenocarcinoma	T3N0M0	2	II	malignant	+	+
351	57	F	Colon	Adenocarcinoma	T3N0M0	2	II	malignant	+	+
352	61	M	Colon	Adenocarcinoma	T4N0M0	1	II	malignant	+	+
353	61	M	Colon	Adenocarcinoma	T4N0M0	1	II	malignant	+	+
354	27	M	Colon	Adenocarcinoma (chronic inflammation of fibrofatty tissue)	T4N0M0	-	II	malignant	+	+
355	27	M	Colon	Adenocarcinoma	T4N0M0	2	II	malignant	+	+
356	65	M	Colon	Adenocarcinoma	T3N0M0	1	II	malignant	+	+
357	65	M	Colon	Adenocarcinoma	T3N0M0	1	II	malignant	+	+
358	46	F	Colon	Adenocarcinoma	T4N0M0	2	II	malignant	+	+
359	46	F	Colon	Adenocarcinoma	T4N0M0	2	II	malignant	+	+
360	32	F	Colon	Adenocarcinoma	T3N0M0	1	II	malignant	+	+
361	32	F	Colon	Adenocarcinoma	T3N0M0	1	II	malignant	+	+
362	58	M	Colon	Adenocarcinoma	T4N0M0	2	II	malignant	+	+
363	58	M	Colon	Adenocarcinoma	T4N0M0	2	II	malignant	+	+
364	54	M	Colon	Adenocarcinoma	T3N0M0	2	II	malignant	+	+
365	54	M	Colon	Adenocarcinoma	T3N0M0	2	II	malignant	+	+
366	46	F	Colon	Adenocarcinoma	T3N0M0	1	II	malignant	+	+
367	46	F	Colon	Adenocarcinoma	T3N0M0	1	II	malignant	+	+
368	39	M	Colon	Adenocarcinoma	T4N0M0	2	II	malignant	+	+
369	39	M	Colon	Adenocarcinoma	T4N0M0	2	II	malignant	+	+
370	43	M	Colon	Adenocarcinoma	T3N0M0	1	II	malignant	+	+
371	43	M	Colon	Adenocarcinoma	T3N0M0	1	II	malignant	+	+
372	57	M	Colon	Adenocarcinoma	T3N0M0	1	II	malignant	+	+
373	57	M	Colon	Adenocarcinoma	T3N0M0	1	II	malignant	+	+
374	59	F	Colon	Adenocarcinoma	T4N0M0	1	II	malignant	+	++
375	59	F	Colon	Adenocarcinoma	T4N0M0	1	II	malignant	+	++
376	44	F	Colon	Adenocarcinoma (sparse) with necrosis	T3N0M0	2	II	malignant	+	+
377	44	F	Colon	Adenocarcinoma (necrotic tissue)	T3N0M0	-	II	malignant	+	+
378	57	F	Colon	Adenocarcinoma	T3N0M0	2	II	malignant	+	+
379	57	F	Colon	Adenocarcinoma	T3N0M0	2	II	malignant	+	+
380	60	M	Colon	Adenocarcinoma	T3N0M0	2	II	malignant	+	+
381	60	M	Colon	Adenocarcinoma	T3N0M0	2	II	malignant	+	+
382	50	F	Colon	Adenocarcinoma	T3N0M0	2	II	malignant	+	+
383	50	F	Colon	Adenocarcinoma	T3N0M0	2	II	malignant	+	+
384	82	F	Colon	Adenocarcinoma	T3N0M0	2	II	malignant	+	+
385	82	F	Colon	Adenocarcinoma	T3N0M0	2	II	malignant	+	+
386	37	M	Colon	Adenocarcinoma	T3N0M0	2	II	malignant	+	+
387	37	M	Colon	Adenocarcinoma	T3N0M0	2	II	malignant	+	+
388	72	F	Colon	Adenocarcinoma	T4N0M0	2	II	malignant	+	+
389	72	F	Colon	Adenocarcinoma	T4N0M0	2	II	malignant	+	+
390	29	F	Colon	Adenocarcinoma	T3N0M0	2	II	malignant	+	+
391	29	F	Colon	Adenocarcinoma	T3N0M0	2	II	malignant	+	+
392	50	M	Colon	Adenocarcinoma	T3N0M0	2	II	malignant	+	+
393	50	M	Colon	Adenocarcinoma	T3N0M0	2	II	malignant	+	+
394	26	M	Colon	Adenocarcinoma	T3N0M0	2	II	malignant	+	+
395	26	M	Colon	Adenocarcinoma	T3N0M0	2	II	malignant	+	+
396	82	F	Colon	Adenocarcinoma	T3N0M0	2	II	malignant	+	+
397	82	F	Colon	Adenocarcinoma	T3N0M0	2	II	malignant	+	+
398	63	F	Colon	Adenocarcinoma	T3N0M0	2	II	malignant	+	+
399	63	F	Colon	Adenocarcinoma	T3N0M0	2	II	malignant	+	+
400	73	M	Colon	Adenocarcinoma	T3N0M0	2	II	malignant	+	+
401	73	M	Colon	Adenocarcinoma	T3N0M0	2	II	malignant	+	+
402	70	F	Colon	Adenocarcinoma	T3N0M0	2	II	malignant	+	+
403	70	F	Colon	Adenocarcinoma	T3N0M0	2	II	malignant	+	+
404	61	F	Colon	Adenocarcinoma	T3N0M0	2	II	malignant	+	+
405	61	F	Colon	Adenocarcinoma	T3N0M0	2	II	malignant	+	+
406	41	F	Colon	Adenocarcinoma	T3N0M0	2	II	malignant	+	+
407	41	F	Colon	Adenocarcinoma	T3N0M0	2	II	malignant	+	+
408	44	M	Colon	Adenocarcinoma	T4N0M0	2	II	malignant	+	+
409	44	M	Colon	Adenocarcinoma	T4N0M0	2	II	malignant	+	+
410	33	F	Colon	Adenocarcinoma	T4N0M0	2	II	malignant	+	+++
411	33	F	Colon	Adenocarcinoma	T4N0M0	2	II	malignant	+	+
412	75	M	Colon	Adenocarcinoma	T4N0M0	2	II	malignant	+	+
413	75	M	Colon	Adenocarcinoma	T4N0M0	2	II	malignant	+	+
414	50	M	Colon	Adenocarcinoma	T4N0M0	3	II	malignant	+	+
415	50	M	Colon	Adenocarcinoma	T4N0M0	3	II	malignant	+	+
416	75	M	Colon	Adenocarcinoma	T4N0M0	2	II	malignant	+	+
417	75	M	Colon	Adenocarcinoma	T4N0M0	2	II	malignant	+	+
418	44	M	Colon	Adenocarcinoma	T4N0M0	3	II	malignant	+	+
419	44	M	Colon	Adenocarcinoma	T4N0M0	3	II	malignant	+	+
420	52	F	Colon	Adenocarcinoma (sparse)	T3N0M0	-	II	malignant	+	+
421	52	F	Colon	Adenocarcinoma	T3N0M0	2	II	malignant	+	+
422	57	F	Colon	Mucinous adenocarcinoma	T3N0M0	1	II	malignant	+	+
423	57	F	Colon	Mucinous adenocarcinoma	T3N0M0	1	II	malignant	+	+
424	51	F	Colon	Mucinous adenocarcinoma (sparse)	T4N0M0	2	II	malignant	+	+
425	51	F	Colon	Mucinous adenocarcinoma	T4N0M0	2	II	malignant	+	+
426	56	M	Colon	Squamous cell carcinoma	T3N0M0	1	II	malignant	+	+
427	56	M	Colon	Squamous cell carcinoma	T3N0M0	1	II	malignant	+	+
428	62	F	Colon	Adenocarcinoma	T4N0M0	1	II	malignant	+	+
429	62	F	Colon	Adenocarcinoma	T4N0M0	1	II	malignant	+	+
430	41	F	Colon	Adenocarcinoma	T3N0M0	1	II	malignant	+	+
431	41	F	Colon	Adenocarcinoma	T3N0M0	1	II	malignant	+	+
432	68	F	Colon	Adenocarcinoma	T3N0M0	2	II	malignant	+	+
433	68	F	Colon	Adenocarcinoma	T3N0M0	2	II	malignant	+	+
434	34	M	Colon	Adenocarcinoma	T3N0M0	1	II	malignant	+	+
435	34	M	Colon	Adenocarcinoma	T3N0M0	1	II	malignant	+	+
436	72	F	Colon	Adenocarcinoma	T3N0M0	1	II	malignant	+	+
437	72	F	Colon	Adenocarcinoma	T3N0M0	1	II	malignant	+	+
438	51	M	Colon	Adenocarcinoma	T3N0M0	2	II	malignant	+	+
439	51	M	Colon	Adenocarcinoma	T3N0M0	2	II	malignant	+	+
440	52	M	Colon	Adenocarcinoma (smooth muscle)	T4N0M0	-	II	malignant	+	+
441	52	M	Colon	Adenocarcinoma	T4N0M0	2	II	malignant	+	+
442	72	M	Colon	Adenocarcinoma	T3N0M0	2	II	malignant	+	+
443	72	M	Colon	Adenocarcinoma	T3N0M0	2	II	malignant	+	+
444	73	M	Colon	Adenocarcinoma	T3N0M0	2	II	malignant	+	+
445	73	M	Colon	Adenocarcinoma	T3N0M0	2	II	malignant	+	+
446	42	F	Colon	Adenocarcinoma	T3N0M0	2	II	malignant	+	+
447	42	F	Colon	Adenocarcinoma	T3N0M0	2	II	malignant	+	+
448	45	M	Colon	Adenocarcinoma	T3N0M0	2	II	malignant	+	+
449	45	M	Colon	Adenocarcinoma	T3N0M0	2	II	malignant	+	+
450	43	M	Colon	Adenocarcinoma	T3N0M0	2	II	malignant	+	+
451	43	M	Colon	Adenocarcinoma	T3N0M0	2	II	malignant	+	+
452	32	M	Colon	Adenocarcinoma (necrotic tissue)	T3N0M0	-	II	malignant	+	+
453	32	M	Colon	Adenocarcinoma (necrotic tissue)	T3N0M0	-	II	malignant	+	+
454	46	M	Colon	Adenocarcinoma	T3N0M0	2	II	malignant	+	+
455	46	M	Colon	Adenocarcinoma	T3N0M0	2	II	malignant	+	+
456	79	F	Colon	Adenocarcinoma	T3N0M0	2	II	malignant	+	+
457	79	F	Colon	Adenocarcinoma	T3N0M0	2	II	malignant	+	+
458	67	F	Colon	Adenocarcinoma	T3N0M0	2	II	malignant	+	+
459	67	F	Colon	Adenocarcinoma	T3N0M0	2	II	malignant	+	+
460	36	F	Colon	Adenocarcinoma with necrosis	T3N0M0	2	II	malignant	+	+
461	36	F	Colon	Adenocarcinoma (fibrous tissue and blood vessel)	T3N0M0	-	II	malignant	+	+
462	32	F	Colon	Adenocarcinoma	T3N0M0	2	II	malignant	+	+
463	32	F	Colon	Adenocarcinoma	T3N0M0	2	II	malignant	+	+
464	62	F	Colon	Adenocarcinoma	T3N0M0	2	II	malignant	+	+
465	62	F	Colon	Adenocarcinoma	T3N0M0	2	II	malignant	+	+
466	67	F	Colon	Adenocarcinoma	T3N0M0	2	II	malignant	+	+
467	67	F	Colon	Adenocarcinoma	T3N0M0	2	II	malignant	+	+
468	38	M	Colon	Adenocarcinoma	T4N0M0	2	II	malignant	+	+
469	38	M	Colon	Adenocarcinoma	T4N0M0	2	II	malignant	+	+
470	48	F	Colon	Adenocarcinoma with necrosis	T4N0M0	-	II	malignant	+	+
471	48	F	Colon	Adenocarcinoma with necrosis	T4N0M0	-	II	malignant	+	+
472	43	M	Colon	Adenocarcinoma	T3N0M0	2	II	malignant	+	+
473	43	M	Colon	Adenocarcinoma	T3N0M0	2	II	malignant	+	+
474	63	F	Colon	Adenocarcinoma	T4N0M0	2	II	malignant	+	+
475	63	F	Colon	Adenocarcinoma (sparse)	T4N0M0	2	II	malignant	+	+
476	58	F	Colon	Adenocarcinoma with necrosis	T3N0M0	2	II	malignant	+	+
477	58	F	Colon	Adenocarcinoma (necrotic tissue)	T3N0M0	-	II	malignant	+	+
478	62	F	Colon	Adenocarcinoma	T4N0M0	2	II	malignant	+	+
479	62	F	Colon	Adenocarcinoma	T4N0M0	2	II	malignant	+	+
480	57	F	Colon	Adenocarcinoma	T3N0M0	2	II	malignant	+	+
481	57	F	Colon	Adenocarcinoma	T3N0M0	2	II	malignant	+	+
482	47	M	Colon	Adenocarcinoma	T3N0M0	2	II	malignant	+	+
483	47	M	Colon	Adenocarcinoma	T3N0M0	2	II	malignant	+	+
484	60	M	Colon	Adenocarcinoma	T3N0M0	2	II	malignant	+	+
485	60	M	Colon	Adenocarcinoma	T3N0M0	2	II	malignant	+	+
486	64	M	Colon	Adenocarcinoma	T4N0M0	2	II	malignant	+	+
487	64	M	Colon	Adenocarcinoma	T4N0M0	2	II	malignant	+	+
488	32	M	Colon	Adenocarcinoma	T3N0M0	2	II	malignant	+	+
489	32	M	Colon	Adenocarcinoma	T3N0M0	2	II	malignant	+	+
490	46	F	Colon	Adenocarcinoma	T3N0M0	2	II	malignant	+	+
491	46	F	Colon	Adenocarcinoma	T3N0M0	2	II	malignant	+	+
492	57	M	Colon	Adenocarcinoma	T3N0M0	2	II	malignant	+	+
493	57	M	Colon	Adenocarcinoma	T3N0M0	2	II	malignant	+	+
494	67	F	Colon	Adenocarcinoma	T3N0M0	2	II	malignant	+	+
495	67	F	Colon	Adenocarcinoma	T3N0M0	2	II	malignant	+	+
496	55	F	Colon	Adenocarcinoma	T3N0M0	2	II	malignant	+	+
497	55	F	Colon	Adenocarcinoma (sparse) with necrosis	T3N0M0	-	II	malignant	+	+
498	69	F	Colon	Adenocarcinoma	T3N0M0	2	II	malignant	+	+
499	69	F	Colon	Adenocarcinoma (chronic inflammation of fibrous tissue and blood vessel)	T3N0M0	-	II	malignant	+	+
500	74	M	Colon	Adenocarcinoma	T3N0M0	2	II	malignant	+	+
501	74	M	Colon	Adenocarcinoma (fibrofatty tissue)	T3N0M0	-	II	malignant	+	+
502	53	M	Colon	Adenocarcinoma	T3N0M0	2	II	malignant	+	+
503	53	M	Colon	Adenocarcinoma	T3N0M0	2	II	malignant	+	+
504	40	M	Colon	Adenocarcinoma	T3N0M0	2	II	malignant	+	+
505	40	M	Colon	Adenocarcinoma	T3N0M0	2	II	malignant	+	+
506	73	M	Colon	Adenocarcinoma	T3N0M0	2	II	malignant	+	+
507	73	M	Colon	Adenocarcinoma	T3N0M0	2	II	malignant	+	+
508	65	M	Colon	Adenocarcinoma	T3N0M0	2	II	malignant	+	+
509	65	M	Colon	Adenocarcinoma	T3N0M0	2	II	malignant	+	+
510	56	F	Colon	Adenocarcinoma	T4N0M0	2--3	II	malignant	+	+
511	56	F	Colon	Adenocarcinoma	T4N0M0	2--2	II	malignant	+	+
512	78	M	Colon	Adenocarcinoma	T3N0M0	2--3	II	malignant	+	+
513	78	M	Colon	Adenocarcinoma	T3N0M0	2--3	II	malignant	+	+
514	74	F	Colon	Mucinous adenocarcinoma	T3N0M0	2	II	malignant	+	+
515	74	F	Colon	Mucinous adenocarcinoma	T3N0M0	2	II	malignant	+	+
516	47	M	Colon	Adenocarcinoma	T3N0M0	2	II	malignant	+	+
517	47	M	Colon	Adenocarcinoma	T3N0M0	2	II	malignant	+	+
518	50	F	Colon	Adenocarcinoma	T4N0M0	3	II	malignant	+	+
519	50	F	Colon	Adenocarcinoma (chronic inflammation of fibrous tissue and blood vessel)	T4N0M0	-	II	malignant	+	+
520	39	F	Colon	Adenocarcinoma	T3N0M0	3	II	malignant	+	+
521	39	F	Colon	Adenocarcinoma	T3N0M0	3	II	malignant	+	+
522	74	M	Colon	Adenocarcinoma	T3N0M0	3	II	malignant	+	+
523	74	M	Colon	Adenocarcinoma	T3N0M0	3	II	malignant	+	+
524	46	M	Colon	Adenocarcinoma	T4N0M0	3	II	malignant	+	+
525	46	M	Colon	Adenocarcinoma	T4N0M0	3	II	malignant	+	+
526	52	M	Colon	Adenocarcinoma	T3N0M0	3	II	malignant	+	+
527	52	M	Colon	Adenocarcinoma	T3N0M0	3	II	malignant	+	+
528	72	M	Colon	Mucinous adenocarcinoma	T3N0M0	3	II	malignant	+	+
529	72	M	Colon	Mucinous adenocarcinoma	T3N0M0	3	II	malignant	+	+
530	59	M	Colon	Mucinous adenocarcinoma	T3N0M0	3	II	malignant	+	+
531	59	M	Colon	Mucinous adenocarcinoma	T3N0M0	3	II	malignant	+	+
532	55	F	Colon	Adenocarcinoma (mucosa of colon)	T4N0M0	-	II	malignant	+	+
533	55	F	Colon	Mucinous adenocarcinoma	T4N0M0	3	II	malignant	+	+
534	35	M	Colon	Mucinous adenocarcinoma	T3N0M0	3	II	malignant	+	+
535	35	M	Colon	Mucinous adenocarcinoma	T3N0M0	3	II	malignant	+	+
536	72	M	Colon	Signet-ring cell carcinoma	T3N0M0	-	II	malignant	+	+
537	72	M	Colon	Signet-ring cell carcinoma	T3N0M0	-	II	malignant	+	+
538	47	M	Colon	Mucinous adenocarcinoma	T2 N0 M0		IIA	tumor	+	+
539	44	M	Colon	Mucinous adenocarcinoma	T3 N0 M0		IIA	tumor	+	+
540	33	M	Colon	Partly mucinous adenocarcinoma	T3 N0 M0		IIA	tumor	+	+
541	70	M	Colon	Partly mucinous adenocarcinoma	T3 N0 M0		IIA	tumor	+	+
542	70	F	Colon	Partly mucinous adenocarcinoma	T3 N0 M0		IIA	tumor	+	+
543	72	M	Colon	Mucinous adenocarcinoma	T3 N0 M0		IIA	tumor	+	+
544	70	M	Colon	Partly mucinous adenocarcinoma	T3 N0 M0		IIA	tumor	+	+
545	78	F	Colon	Partly mucinous adenocarcinoma	T3 N0 M0		IIA	tumor	+	+
546	75	M	Colon	Partly mucinous adenocarcinoma	T3 N0 M0		IIA	tumor	+	+
547	60	F	Colon	Mucinous adenocarcinoma	T3 N0 M0		IIA	tumor	+	+
548	56	F	Colon	Partly mucinous adenocarcinoma	T4a N0 M0		IIB	tumor	+	+
549	75	M	Colon	Mucinous adenocarcinoma	T4b N0 M0		IIC	tumor	+	+
550	69	M	Colon	Partly mucinous adenocarcinoma	N1b M0		III	tumor	+	+
551	57	M	Colon	Mucinous adenocarcinoma	N2b M0		III	tumor	+	+
552	55	F	Colon	Adenocarcinoma	T3N1M0	1	III	malignant	+	+
553	61	M	Colon	Adenocarcinoma	T3N1M0	1	III	malignant	+	+
554	68	F	Colon	Adenocarcinoma	T4N2M0	1	III	malignant	+	+
555	74	M	Colon	Adenocarcinoma	T4N2M0	1	III	malignant	+	+
556	46	M	Colon	Adenocarcinoma	T3N1M0	1	III	malignant	+	+
557	50	M	Colon	Adenocarcinoma	T4N1M0	1	III	malignant	+	+
558	60	F	Colon	Adenocarcinoma	T2N1M0	2	III	malignant	+	+
559	70	M	Colon	Adenocarcinoma	T3N2M0	2	III	malignant	+	+
560	58	M	Colon	Adenocarcinoma	T4N1M0	2	III	malignant	+	+
561	48	M	Colon	Adenocarcinoma	T3N1M0	2	III	malignant	+	+
562	68	F	Colon	Mucinous adenocarcinoma	T3N1M0	2	III	malignant	+	+
563	51	M	Colon	Adenocarcinoma	T2N1M0	1	III	malignant	+	+
564	56	F	Colon	Adenocarcinoma	T2N1M0	1	III	malignant	+	+
565	52	F	Colon	Adenocarcinoma	T3N1M0	2	III	malignant	+	+
566	76	M	Colon	Adenocarcinoma	T4N2M0	1	III	malignant	+	+
567	56	M	Colon	Adenocarcinoma	T3N1M0	2	III	malignant	+	+
568	61	M	Colon	Adenocarcinoma	T3N1M0	2	III	malignant	+	+
569	41	M	Colon	Adenocarcinoma	T3N1M0	2	III	malignant	+	+
570	49	F	Colon	Adenocarcinoma	T3N1M0	2	III	malignant	+	+
571	60	F	Colon	Adenocarcinoma	T3N1M0	2	III	malignant	+	+
572	80	M	Colon	Adenocarcinoma	T4N1M0	2	III	malignant	+	+
573	49	M	Colon	Adenocarcinoma	T3N1M0	2	III	malignant	+	+
574	42	M	Colon	Adenocarcinoma	T3N1M0	2	III	malignant	+	+
575	51	M	Colon	Adenocarcinoma(fibrous tissue)	T3N1M0	-	III	malignant	+	+
576	41	M	Colon	Mucinous adenocarcinoma	T4N1M0	2	III	malignant	+	+
577	62	F	Colon	Adenocarcinoma(sparse)	T4N1M0	2	III	malignant	+	+
578	38	M	Colon	Adenocarcinoma	T4N1M0	2	III	malignant	+	+
579	65	M	Colon	Adenocarcinoma	T3N1M0	2	III	malignant	+	+
580	58	F	Colon	Adenocarcinoma	T3N1M0	2	III	malignant	+	+
581	41	F	Colon	Adenocarcinoma	T3N1M0	2	III	malignant	+	+
582	48	F	Colon	Adenocarcinoma	T4N1M0	2	III	malignant	+	+
583	78	F	Colon	Adenocarcinoma	T3N1M0	2	III	malignant	+	+
584	72	F	Colon	Adenocarcinoma	T3N1M0	2	III	malignant	+	+
585	47	F	Colon	Adenocarcinoma	T3N1M0	2	III	malignant	+	+
586	64	M	Colon	Adenocarcinoma	T3N1M0	2	III	malignant	+	+
587	54	F	Colon	Adenocarcinoma	T4N1M0	2	III	malignant	+	+
588	52	F	Colon	Adenocarcinoma	T3N1M0	2	III	malignant	+	+
589	45	M	Colon	Adenocarcinoma	T4N1M0	1	III	malignant	+	+
590	70	F	Colon	Adenocarcinoma(necrosis)	T3N1M0	2	III	malignant	+	+
591	69	F	Colon	Adenocarcinoma	T3N1M0	2	III	malignant	+	+
592	61	M	Colon	Adenocarcinoma	T3N2M0	2	III	malignant	+	+
593	74	M	Colon	Adenocarcinoma	T3N1M0	2	III	malignant	+	+
594	46	M	Colon	Mucinous adenocarcinoma	T3N2M0	1	III	malignant	+	+
595	53	F	Colon	Mucinous adenocarcinoma	T3N1M0	2	III	malignant	+	+
596	37	F	Colon	Mucinous adenocarcinoma	T4N2M0	3	III	malignant	+	+
597	57	M	Colon	Mucinous adenocarcinoma	T3N1M0	2	III	malignant	+	+
598	45	F	Colon	Adenocarcinoma	T4N2M0	1	III	malignant	+	+++
599	62	F	Colon	Adenocarcinoma	T3N1M0	3	III	malignant	+	+
600	40	M	Colon	Adenocarcinoma	T4N2M0	3	III	malignant	+	+
601	73	F	Colon	Adenocarcinoma	T4N1M0	3	III	malignant	+	+
602	20	F	Colon	Adenocarcinoma	T4N1M0	3	III	malignant	+	+
603	38	F	Colon	Adenocarcinoma	T4N1M0	3	III	malignant	+	+
604	34	M	Colon	Mucinous adenocarcinoma	T3N1M0	3	III	malignant	+	+
605	56	M	Colon	Signet ring cell carcinoma	T4N2M0	-	III	malignant	+	+
606	56	F	Colon	Signet ring cell carcinoma	T3N1M0	-	III	malignant	+	+
607	81	F	Colon	Signet ring cell carcinoma	T4N2M0	-	III	malignant	+	+
608	68	M	Colon	Squamous cell carcinoma	T4N1M0	2	III	malignant	+	+
609	73	F	Colon	Adenocarcinoma	T3N1M0	1	III	Malignant	+	+
610	55	M	Colon	Adenocarcinoma	T3N2M0	1	III	Malignant	+	+
611	59	F	Colon	Adenocarcinoma	T3N2M0	1	III	Malignant	+	+
612	43	F	Colon	Adenocarcinoma	T4N1M0	2	III	Malignant	+	+
613	60	M	Colon	Adenocarcinoma	T4N2M0	1	III	Malignant	+	+
614	65	M	Colon	Adenocarcinoma	T4N1M0	2	III	Malignant	+	+
615	45	M	Colon	Adenocarcinoma	T3N1M0	1	III	Malignant	+	+
616	30	F	Colon	Adenocarcinoma	T3N2M0	1	III	Malignant	+	+
617	78	M	Colon	Adenocarcinoma	T4N1M0	2	III	Malignant	+	+
618	49	F	Colon	Adenocarcinoma	T4N1M0	2	III	Malignant	+	+
619	51	F	Colon	Adenocarcinoma	T4N1M0	1	III	Malignant	+	+
620	55	M	Colon	Adenocarcinoma	T3N2M0	1	III	Malignant	+	+
621	39	F	Colon	Mucinous adenocarcinoma	T3N2M0	2	III	Malignant	+	+
622	60	M	Colon	Adenocarcinoma	T3N1M0	1	III	Malignant	+	+
623	50	M	Colon	Mucinous adenocarcinoma (smooth muscle)	T3N1M0	-	III	Malignant	+	+
624	70	F	Colon	Mucinous adenocarcinoma	T2N1M0	1	III	Malignant	+	+
625	45	F	Colon	Mucinous adenocarcinoma	T3N2M0	1	III	Malignant	+	+
626	51	M	Colon	Mucinous adenocarcinoma	T3N1M0	1	III	Malignant	+	+
627	40	F	Colon	Adenocarcinoma	T3N1M0	1	III	Malignant	+	+
628	54	M	Colon	Mucinous adenocarcinoma	T3N1M0	3	III	Malignant	+	+
629	55	M	Colon	Mucinous adenocarcinoma (sparse)	T3N2M0	1	III	Malignant	+	+
630	56	F	Colon	Mucinous adenocarcinoma	T4N1M0	2	III	Malignant	+	+
631	83	F	Colon	Adenocarcinoma	T3N2M0	3	III	Malignant	+	+
632	40	M	Colon	Adenocarcinoma	T4N1M0	2	III	Malignant	+	+
633	60	F	Colon	Adenocarcinoma	T4N1M0	2	III	Malignant	+	+++
634	55	M	Colon	Adenocarcinoma	T3N2M0	2	III	Malignant	+	+
635	56	M	Colon	Adenocarcinoma	T3N2M0	3	III	Malignant	+	+
636	61	F	Colon	Adenocarcinoma	T3N1M0	2	III	Malignant	+	+
637	64	F	Colon	Adenocarcinoma	T4N1M0	2	III	Malignant	+	+
638	60	F	Colon	Adenocarcinoma	T3N1M0	2	III	Malignant	+	+
639	73	F	Colon	Adenocarcinoma	T4N2M0	2	III	Malignant	+	+
640	42	M	Colon	Adenocarcinoma (sparse)	T3N2M0	2	III	Malignant	+	+
641	43	M	Colon	Adenocarcinoma	T3N1M0	2	III	Malignant	+	+
642	50	F	Colon	Adenocarcinoma	T3N2M0	2	III	Malignant	+	+
643	43	M	Colon	Adenocarcinoma	T4N1M0	2	III	Malignant	+	+
644	51	M	Colon	Adenocarcinoma	T3N1M0	2	III	Malignant	+	+
645	35	F	Colon	Adenocarcinoma	T3N1M0	2	III	Malignant	+	+
646	35	M	Colon	Adenocarcinoma	T4N1M0	2	III	Malignant	+	+++
647	52	F	Colon	Adenocarcinoma	T3N2M0	2	III	Malignant	+	+
648	61	M	Colon	Adenocarcinoma (fibrous tissue and blood vessel)	T3N1M0	-	III	Malignant	+	+
649	47	F	Colon	Adenocarcinoma	T3N1M0	2	III	Malignant	+	+
650	64	F	Colon	Adenocarcinoma	T3N2M0	2	III	Malignant	+	+
651	70	F	Colon	Adenocarcinoma	T3N2M0	2	III	Malignant	+	+
652	43	M	Colon	Adenocarcinoma	T3N1M0	1	III	Malignant	+	+
653	39	M	Colon	Adenocarcinoma	T4N2M0	2	III	Malignant	+	+
654	68	F	Colon	Adenocarcinoma	T2N1M0	2	III	Malignant	+	+
655	57	F	Colon	Adenocarcinoma	T3N2M0	2	III	Malignant	+	+
656	40	F	Colon	Adenocarcinoma (fibrous tissue and blood vessel)	T2N2M0	-	III	Malignant	+	+
657	84	F	Colon	Adenocarcinoma (degeneration tissue)	T2N2M0	-	III	Malignant	+	+
658	65	M	Colon	Adenocarcinoma	T3N1M0	2	III	Malignant	+	+
659	30	M	Colon	Adenocarcinoma	T2N1M0	2	III	Malignant	+	+
660	58	M	Colon	Mucinous adenocarcinoma (smooth muscle)	T3N1M0	-	III	Malignant	+	+
661	48	M	Colon	Adenocarcinoma	T3N1M0	2	III	Malignant	+	+
662	39	M	Colon	Mucinous adenocarcinoma	T3N1M0	2	III	Malignant	+	+
663	67	M	Colon	Mucinous adenocarcinoma	T4N2M0	2	III	Malignant	+	+
664	28	F	Colon	Mucinous adenocarcinoma	T2N1M0	1	III	Malignant	+	+
665	56	M	Colon	Mucinous adenocarcinoma	T3N2M0	2	III	Malignant	+	+
666	42	M	Colon	Adenocarcinoma	T3N1M0	3	III	Malignant	+	+
667	49	F	Colon	Adenocarcinoma	T3N2M0	1	III	Malignant	+	+
668	41	M	Colon	Adenocarcinoma	T3N2M0	2	III	Malignant	+	+
669	70	M	Colon	Adenocarcinoma	T3N1M0	3	III	Malignant	+	+
670	45	M	Colon	Mucinous adenocarcinoma	T4N2M0	2	III	Malignant	+	+
671	51	M	Colon	Adenocarcinoma	T4N1M0	3	III	Malignant	+	+
672	57	F	Colon	Adenocarcinoma (degeneration tissue)	T3N1M0	-	III	Malignant	+	+
673	65	M	Colon	Adenocarcinoma	T3N1M0	3	III	Malignant	+	+
674	28	F	Colon	Mucinous adenocarcinoma	T4N1M0	3	III	Malignant	+	+
675	33	F	Colon	Adenocarcinoma (smooth muscle)	T4N1M0	-	III	Malignant	+	+
676	51	M	Colon	Adenocarcinoma	T3N2M0	3	III	Malignant	+	+
677	52	F	Colon	Adenocarcinoma	T3N1M0	3	III	Malignant	+	+
678	43	F	Colon	Adenocarcinoma	T3N1M0	3	III	Malignant	+	+
679	55	M	Colon	Adenocarcinoma	T4N1M0	3	III	Malignant	+	+
680	59	F	Colon	Mucinous adenocarcinoma	T3N1M0	3	III	Malignant	+	+
681	43	M	Colon	Mucinous adenocarcinoma	T4N1M0	3	III	Malignant	+	+
682	38	F	Colon	Signet ring cell carcinoma	T3N1M0	-	III	Malignant	+	+
683	22	M	Colon	Mucinous adenocarcinoma	T4N1M0	3	III	Malignant	+	+
684	56	M	Colon	Mucinous adenocarcinoma	T4N1M0	3	III	Malignant	+	+
685	56	M	Colon	Mucinous adenocarcinoma	T3N1M0	3	III	Malignant	+	+
686	73	F	Colon	Mucinous adenocarcinoma	T3N1M0	3	III	Malignant	+	+
687	28	F	Colon	Signet ring cell carcinoma	T4N1M0	-	III	Malignant	+	+
688	27	F	Colon	Signet ring cell carcinoma	T3N1M0	-	III	Malignant	+	+
689	59	M	Colon	Carcinoid	T3N1M0	-	III	Malignant	+	+
690	69	M	Colon	Adenocarcinoma	T3N1M0	1	III	malignant	+	+
691	69	M	Colon	Adenocarcinoma	T3N1M0	1	III	malignant	+	+
692	59	M	Colon	Adenocarcinoma	T3N1M0	1	III	malignant	+	+
693	59	M	Colon	Adenocarcinoma	T3N1M0	1	III	malignant	+	+
694	60	F	Colon	Adenocarcinoma	T3N1M0	1	III	malignant	+	+
695	60	F	Colon	Adenocarcinoma	T3N1M0	1	III	malignant	+	+
696	44	M	Colon	Adenocarcinoma	T3N1M0	2	III	malignant	+	+
697	44	M	Colon	Adenocarcinoma	T3N1M0	2	III	malignant	+	+
698	46	M	Colon	Adenocarcinoma	T3N1M0	2	III	malignant	+	+
699	46	M	Colon	Adenocarcinoma (sparse)	T3N1M0	2	III	malignant	+	+
700	62	F	Colon	Adenocarcinoma	T4N1M0	1	III	malignant	+	+
701	62	F	Colon	Adenocarcinoma	T4N1M0	1	III	malignant	+	+
702	57	F	Colon	Adenocarcinoma	T3N1M0	2	III	malignant	+	+
703	57	F	Colon	Adenocarcinoma	T3N1M0	2	III	malignant	+	+
704	46	F	Colon	Adenocarcinoma (smooth muscle)	T3N1M0	-	III	malignant	+	+
705	46	F	Colon	Adenocarcinoma	T3N1M0	1	III	malignant	+	+
706	71	M	Colon	Adenocarcinoma	T3N1M0	2	III	malignant	+	+
707	71	M	Colon	Adenocarcinoma	T3N1M0	2	III	malignant	+	+
708	78	F	Colon	Adenocarcinoma	T3N1M0	1	III	malignant	+	+
709	78	F	Colon	Adenocarcinoma	T3N1M0	1	III	malignant	+	+
710	76	F	Colon	Adenocarcinoma (chronic inflammation of fibrofatty tissue)	T3N1M0	-	III	malignant	+	+
711	76	F	Colon	Adenocarcinoma	T3N1M0	1	III	malignant	+	+
712	56	M	Colon	Adenocarcinoma	T3N1M0	1	III	malignant	+	+
713	56	M	Colon	Adenocarcinoma	T3N1M0	1	III	malignant	+	+
714	42	M	Colon	Adenocarcinoma	T3N1M0	1	III	malignant	+	+
715	42	M	Colon	Adenocarcinoma	T3N1M0	1	III	malignant	+	+
716	42	M	Colon	Adenocarcinoma	T3N1M0	2	III	malignant	+	+
717	42	M	Colon	Adenocarcinoma	T3N1M0	2	III	malignant	+	+
718	50	F	Colon	Adenocarcinoma	T3N1M0	2	III	malignant	+	+
719	50	F	Colon	Adenocarcinoma	T3N1M0	2	III	malignant	+	+
720	42	M	Colon	Adenocarcinoma	T3N1M0	2	III	malignant	+	+
721	42	M	Colon	Adenocarcinoma	T3N1M0	2	III	malignant	+	+
722	53	M	Colon	Adenocarcinoma	T3N1M0	2	III	malignant	+	+
723	53	M	Colon	Adenocarcinoma	T3N1M0	2	III	malignant	+	+
724	56	M	Colon	Adenocarcinoma	T3N1M0	2	III	malignant	+	+
725	56	M	Colon	Adenocarcinoma	T3N1M0	2	III	malignant	+	+
726	63	F	Colon	Adenocarcinoma	T3N1M0	2	III	malignant	+	+
727	63	F	Colon	Adenocarcinoma	T3N1M0	2	III	malignant	+	+
728	56	F	Colon	Adenocarcinoma	T3N1M0	2	III	malignant	+	+
729	56	F	Colon	Adenocarcinoma	T3N1M0	2	III	malignant	+	+
730	60	M	Colon	Adenocarcinoma	T3N1M0	2	III	malignant	+	+
731	60	M	Colon	Adenocarcinoma	T3N1M0	2	III	malignant	+	+
732	41	F	Colon	Adenocarcinoma	T3N1M0	2	III	malignant	+	+
733	41	F	Colon	Adenocarcinoma	T3N1M0	2	III	malignant	+	+
734	33	M	Colon	Adenocarcinoma (sparse)	T3N1M0	-	III	malignant	+	+
735	33	M	Colon	Adenocarcinoma	T3N1M0	2	III	malignant	+	+
736	58	F	Colon	Adenocarcinoma	T3N1M0	2	III	malignant	+	+
737	58	F	Colon	Adenocarcinoma (sparse)	T3N1M0	2	III	malignant	+	+
738	52	F	Colon	Adenocarcinoma	T3N1M0	3	III	malignant	+	+
739	52	F	Colon	Adenocarcinoma	T3N1M0	3	III	malignant	+	+
740	51	M	Colon	Adenosquamous carcinoma	T3N1M0	-	III	malignant	+	+
741	51	M	Colon	Adenosquamous carcinoma	T3N1M0	-	III	malignant	+	+
742	80	M	Colon	Adenocarcinoma	T4N2M0	2	III	malignant	+	+
743	80	M	Colon	Adenocarcinoma	T4N2M0	2	III	malignant	+	+
744	60	M	Colon	Adenocarcinoma	T3N1M0	2	III	malignant	+	+
745	60	M	Colon	Adenocarcinoma	T3N1M0	2	III	malignant	+	+
746	75	M	Colon	Adenocarcinoma	T3N1M0	2	III	malignant	+	+
747	75	M	Colon	Adenocarcinoma	T3N1M0	2	III	malignant	+	+
748	68	F	Colon	Adenocarcinoma (chronic inflammation of colon mucosa)	T3N1M0	-	III	malignant	+	+
749	68	F	Colon	Adenocarcinoma (smooth muscle)	T3N1M0	-	III	malignant	+	+
750	50	F	Colon	Adenocarcinoma	T3N1M0	2	III	malignant	+	+
751	50	F	Colon	Adenocarcinoma	T3N1M0	2	III	malignant	+	+
752	69	F	Colon	Adenocarcinoma	T3N1M0	2	III	malignant	+	+
753	69	F	Colon	Adenocarcinoma	T3N1M0	2	III	malignant	+	+
754	76	F	Colon	Adenocarcinoma	T3N1M0	2	III	malignant	+	+
755	76	F	Colon	Adenocarcinoma	T3N1M0	2	III	malignant	+	+
756	30	F	Colon	Adenocarcinoma	T3N1M0	2	III	malignant	+	+
757	30	F	Colon	Adenocarcinoma	T3N1M0	2	III	malignant	+	+
758	66	F	Colon	Adenocarcinoma	T3N1M0	2	III	malignant	+	+
759	66	F	Colon	Adenocarcinoma	T3N1M0	2	III	malignant	+	+
760	42	F	Colon	Adenocarcinoma	T3N1M0	2	III	malignant	+	+
761	42	F	Colon	Adenocarcinoma	T3N1M0	2	III	malignant	+	+
762	65	F	Colon	Adenocarcinoma	T3N1M0	3	III	malignant	+	+
763	65	F	Colon	Adenocarcinoma	T3N1M0	3	III	malignant	+	+
764	60	M	Colon	Adenocarcinoma	T3N1M0	2--3	III	malignant	+	+
765	60	M	Colon	Adenocarcinoma (sparse)	T3N1M0	2--3	III	malignant	+	+
766	68	M	Colon	Adenocarcinoma	T4N1M0	3	III	malignant	+	+
767	68	M	Colon	Adenocarcinoma	T4N1M0	3	III	malignant	+	+
768	37	M	Colon	Adenocarcinoma	T4N1M0	2	III	malignant	+	+
769	37	M	Colon	Adenocarcinoma	T4N1M0	2	III	malignant	+	+
770	72	F	Colon	Adenocarcinoma	T4N1M0	2--3	III	malignant	+	+
771	72	F	Colon	Adenocarcinoma	T4N1M0	2--3	III	malignant	+	+
772	24	M	Colon	Mucinous adenocarcinoma	T3N2M0	3	III	malignant	+	+
773	24	M	Colon	Mucinous adenocarcinoma	T3N2M0	3	III	malignant	+	+
774	60	F	Colon	Mucinous adenocarcinoma	T3N1M0	2	III	malignant	+	+
775	60	F	Colon	Mucinous adenocarcinoma	T3N1M0	2	III	malignant	+	+
776	42	M	Colon	Mucinous adenocarcinoma (sparse)	T3N1M0	1	III	malignant	+	+
777	42	M	Colon	Mucinous adenocarcinoma (sparse)	T3N1M0	1	III	malignant	+	+
778	59	F	Colon	Mucinous adenocarcinoma	T3N1M0	1	III	malignant	+	+
779	59	F	Colon	Mucinous adenocarcinoma	T3N1M0	1	III	malignant	+	+
780	48	F	Colon	Mucinous adenocarcinoma	T3N1M0	3	III	malignant	+	+
781	48	F	Colon	Mucinous adenocarcinoma	T3N1M0	3	III	malignant	+	+
782	45	F	Colon	Adenocarcinoma	T4N2M0	2	III	malignant	+	+
783	45	F	Colon	Adenocarcinoma	T4N2M0	2	III	malignant	+	+
784	52	M	Colon	Adenocarcinoma	T3N1M0	2	III	malignant	+	+
785	52	M	Colon	Adenocarcinoma	T3N1M0	2	III	malignant	+	+
786	42	M	Colon	Adenocarcinoma	T4N1M0	2	III	malignant	+	+
787	42	M	Colon	Adenocarcinoma	T4N1M0	2	III	malignant	+	+
788	52	M	Colon	Adenocarcinoma	T4N1M0	2	III	malignant	+	+
789	52	M	Colon	Adenocarcinoma	T4N1M0	2	III	malignant	+	+
790	47	M	Colon	Adenocarcinoma	T4N1M0	2	III	malignant	+	+++
791	47	M	Colon	Adenocarcinoma	T4N1M0	2	III	malignant	+	+
792	60	M	Colon	Adenocarcinoma	T3N1M0	2	III	malignant	+	+
793	60	M	Colon	Adenocarcinoma (sparse)	T3N1M0	2	III	malignant	+	+
794	46	M	Colon	Mucinous adenocarcinoma	T3N1M0	2	III	malignant	+	+
795	46	M	Colon	Mucinous adenocarcinoma	T3N1M0	2	III	malignant	+	+
796	48	M	Colon	Mucinous adenocarcinoma	T3 N1a M0		IIIB	tumor	+	+
797	85	F	Colon	Mucinous adenocarcinoma	T4a N1b M0		IIIB	tumor	+	+
798	73	F	Colon	Partly mucinous adenocarcinoma	T3 N2a M0		IIIB	tumor	+	+
799	80	M	Colon	Mucinous adenocarcinoma	T3 N1b M0		IIIB	tumor	+	+
800	67	M	Colon	Partly mucinous adenocarcinoma	T3 N1a M0		IIIB	tumor	+	+
801	60	F	Colon	Mucinous adenocarcinoma	T3 N1a M0		IIIB	tumor	+	+
802	32	M	Colon	Adenocarcinoma	T4N0M1	1	IV	malignant	+	+
803	51	F	Colon	Adenocarcinoma	T4N0M1	2	IV	malignant	+	+
804	70	F	Colon	Adenocarcinoma	T4N1M1	2	IV	malignant	+	+
805	58	F	Colon	Adenocarcinoma	T3N0M1	2	IV	malignant	+	+
806	51	F	Colon	Adenocarcinoma	T4N1M1	2	IV	malignant	+	+
807	48	F	Colon	Adenocarcinoma	T4N0M1	2	IV	malignant	+	+
808	48	F	Colon	Adenocarcinoma	T4N1M1	3	IV	malignant	+	+
809	48	M	Colon	Adenocarcinoma	T4N2M1	3	IV	malignant	+	+
810	53	M	Colon	Adenocarcinoma	T3N2M1	3	IV	malignant	+	+
811	40	M	Colon	Mucinous adenocarcinoma	T4N0M1	1	IV	Malignant	+	+
812	63	F	Colon	Mucinous adenocarcinoma	T4N2M1	1	IV	Malignant	+	+
813	53	M	Colon	Adenocarcinoma	T3N2M1	1	IV	Malignant	+	+
814	50	M	Colon	Adenocarcinoma	T2N1M1	2	IV	Malignant	+	+
815	55	F	Colon	Adenocarcinoma	T4N1M1	2	IV	Malignant	+	+
816	48	M	Colon	Adenocarcinoma	T3N0M1	2	IV	Malignant	+	+
817	49	F	Colon	Mucinous adenocarcinoma	T4N1M1	2	IV	Malignant	+	+
818	67	M	Colon	Adenocarcinoma (sparse)	T3N0M1	3	IV	Malignant	+	+
819	62	M	Colon	Adenocarcinoma	T4N0M1	3	IV	Malignant	+	+
820	68	F	Colon	Adenocarcinoma	T3N1M1	3	IV	Malignant	+	+
821	42	F	Colon	Adenocarcinoma	T4N0M1	3	IV	Malignant	+	+
822	50	M	Colon	Atypical carcinoid	T2N2M1	-	IV	Malignant	+	+
823	52	M	Colon	Adenocarcinoma	T3N1M1	2	IV	malignant	+	+
824	52	M	Colon	Adenocarcinoma	T3N1M1	2	IV	malignant	+	+
825	26	M	Colon	Adenocarcinoma (fibrous tissue and blood vessel)	T3N2M1	-	IV	malignant	+	+
826	26	M	Colon	Adenocarcinoma (fibrous tissue and blood vessel)	T3N2M1	-	IV	malignant	+	+
827	64	M	Colon	Adenocarcinoma	T4N0M1	2	IV	malignant	+	+
828	64	M	Colon	Adenocarcinoma	T4N0M1	2	IV	malignant	+	+
829	74	M	Colon	Adenocarcinoma	T3N0M1	2	IV	malignant	+	+
830	74	M	Colon	Adenocarcinoma	T3N0M1	2	IV	malignant	+	+
831	56	M	Colon	Adenocarcinoma	T3N0M1	3	IV	malignant	+	+
832	56	M	Colon	Adenocarcinoma	T3N0M1	3	IV	malignant	+	+
833	77	M	Colon	Mucinous adenocarcinoma	M1a		IVA	tumor	+	+
834	38	F	Colon	Partly mucinous adenocarcinoma	N2a M1a		IVA	tumor	+	+
835	31	M	Colon	Mucinous adenocarcinoma	T4b N1b M1a		IVA	tumor	+	+
836	70	M	Colon	Mucinous adenocarcinoma	T3 M1b		IVB	tumor	+	+
837	70	M	Colon	NAT (colon mucosal tissue )					+	+
838	53	F	Colon	Mucinous adenocarcinoma	M0			tumor	+	+
839	53	F	Colon	NAT (colon mucosal tissue )					+	+
840	77	M	Colon	NAT (colon mucosal tissue )					+	+
841	47	M	Colon	NAT (colon mucosal tissue )					+	+
842	54	F	Colon	Partly mucinous adenocarcinoma	T4a M0			tumor	+	+
843	54	F	Colon	NAT (colon mucosal tissue )					+	+
844	79	F	Colon	Mucinous adenocarcinoma	T3 M0			tumor	+	+
845	79	F	Colon	NAT (colon mucosal tissue )					+	+
846	48	M	Colon	NAT (colon mucosal tissue )					+	+
847	85	F	Colon	NAT (colon mucosal tissue )					+	+
848	44	M	Colon	NAT (colon mucosal tissue )					+	+
849	33	M	Colon	NAT (colon mucosal tissue )					+	+
850	38	F	Colon	NAT (colon mucosal tissue )					+	+
851	31	M	Colon	NAT (colon mucosal tissue )					+	+
852	75	M	Colon	NAT (colon mucosal tissue )					+	+
853	70	M	Colon	NAT (colon mucosal tissue )					+	+
854	70	F	Colon	NAT (colon mucosal tissue )					+	+
855	72	M	Colon	NAT (colon mucosal tissue )					+	+
856	70	M	Colon	NAT (colon mucosal tissue )					+	+
857	78	F	Colon	NAT (colon mucosal tissue )					+	+
858	73	F	Colon	NAT (colon mucosal tissue )					+	+
859	75	M	Colon	NAT (colon mucosal tissue )					+	+
860	80	M	Colon	NAT (colon mucosal tissue )					+	+
861	67	M	Colon	NAT (colon mucosal tissue )					+	+
862	56	F	Colon	NAT (colon mucosal tissue )					+	+
863	40	M	Colon	Partly mucinous adenocarcinoma	N0 M0			tumor	+	+
864	40	M	Colon	NAT (colon mucosal tissue )					+	+
865	69	M	Colon	NAT (colon mucosal tissue )					+	+
866	63	M	Colon	Partly mucinous adenocarcinoma	N0 M0			tumor	+	+
867	63	M	Colon	NAT (colon mucosal tissue )					+	+
868	78	F	Colon	Little mucinous adenocarcinoma	N0 M0			tumor	+	+
869	78	F	Colon	NAT (colon mucosal tissue )					+	+
870	57	M	Colon	NAT (colon mucosal tissue )					+	+
871	72	M	Colon	Partly mucinous adenocarcinoma	N0 M0			tumor	+	+
872	72	M	Colon	NAT (colon mucosal tissue )					+	+
873	60	F	Colon	NAT (colon mucosal tissue )					+	+
874	60	F	Colon	NAT (colon mucosal tissue )					+	+
875	27	M	Colon	Adenocarcinoma	T4N0M0	2		Malignant	+	+
876	61	M	Colon	Adenocarcinoma	T4N0M0	1		Malignant	+	+
877	62	F	Colon	Adenocarcinoma	T4N0M0	1		Malignant	+	+
878	55	M	Colon	Adenocarcinoma	T2N0M0	1		Malignant	+	+
879	44	M	Colon	Adenocarcinoma	T4N0M0	1		Malignant	+	+
880	46	F	Colon	Adenocarcinoma	T3N0M0	2		Malignant	+	+
881	68	F	Colon	Adenocarcinoma	T3N0M0	2		Malignant	+	+
882	70	M	Colon	Adenocarcinoma	T3N1M0	3		Malignant	+	+
883	39	M	Colon	Adenocarcinoma	T2N0M0	1		Malignant	+	+
884	82	M	Colon	Adenocarcinoma	T4N0M0	1		Malignant	+	+
885	58	F	Colon	Adenocarcinoma	T3N0M0	1		Malignant	+	+
886	73	M	Colon	Adenocarcinoma	T4N0M0	1		Malignant	+	+
887	65	F	Colon	Adenocarcinoma	T3N0M0	1		Malignant	+	+
888	49	M	Colon	Adenocarcinoma	T2N0M0	2		Malignant	+	+
889	40	M	Colon	Adenocarcinoma	T3N0M0	1		Malignant	+	+
890	34	M	Colon	Adenocarcinoma	T3N0M0	1		Malignant	+	+
891	61	M	Colon	Mucinous adenocarcinoma	T3N0M0	1		Malignant	+	+
892	59	M	Colon	Adenocarcinoma	T2N0M0	-		Malignant	+	+
893	68	M	Colon	Adenocarcinoma	T3N0M0	1		Malignant	+	+
894	62	M	Colon	Adenocarcinoma	T3N0M0	1		Malignant	+	+
895	60	F	Colon	Adenocarcinoma	T3N0M0	1		Malignant	+	+
896	64	M	Colon	Adenocarcinoma	T3N1M0	1		Malignant	+	+
897	47	F	Colon	Adenocarcinoma	T2N0M0	1		Malignant	+	+
898	75	M	Colon	Adenocarcinoma	T4N0M0	1		Malignant	+	+
899	69	F	Colon	Adenocarcinoma	T2N0M0	1		Malignant	+	+
900	55	F	Colon	Adenocarcinoma	T3N0M0	1		Malignant	+	+
901	68	M	Colon	Adenocarcinoma	T4N0M0	1		Malignant	+	+
902	36	M	Colon	Adenocarcinoma	T3N0M0	1		Malignant	+	+
903	72	F	Colon	Adenocarcinoma	T4N0M0	1		Malignant	+	+
904	47	M	Colon	Adenocarcinoma	T2N0M0	1		Malignant	+	+
905	32	F	Colon	Adenocarcinoma	T3N0M0	1		Malignant	+	+
906	51	M	Colon	Adenocarcinoma	T3N0M0	-		Malignant	+	+
907	66	M	Colon	Adenocarcinoma	T2N0M0	1		Malignant	+	+
908	72	M	Colon	Mucinous adenocarcinoma	T2N0M0	1		Malignant	+	+
909	51	F	Colon	Mucinous adenocarcinoma	T4N0M0	1		Malignant	+	+
910	58	F	Colon	Adenocarcinoma	T3N0M0	-		Malignant	+	+
911	66	M	Colon	Adenocarcinoma	T3N0M0	1		Malignant	+	+
912	46	M	Colon	Mucinous adenocarcinoma	T2N1M0	1		Malignant	+	+
913	67	F	Colon	Mucinous adenocarcinoma	T3N0M0	1		Malignant	+	+
914	39	M	Colon	Mucinous adenocarcinoma	T3N0M0	1		Malignant	+	+++
915	65	F	Colon	Mucinous adenocarcinoma	T3N0M0	1		Malignant	+	+
916	74	F	Colon	Mucinous adenocarcinoma	T3N0M0	1		Malignant	+	+
917	37	M	Colon	Mucinous adenocarcinoma	T3N0M0	1		Malignant	+	+
918	58	M	Colon	Mucinous adenocarcinoma	T4N1M1	1		Malignant	+	+
919	74	M	Colon	Mucinous adenocarcinoma	T4N0M0	1		Malignant	+	+
920	59	F	Colon	Mucinous adenocarcinoma	T4N0M0	1		Malignant	+	+
921	60	M	Colon	Adenocarcinoma	T4N0M0	1		Malignant	+	+
922	45	F	Colon	Adenocarcinoma	T3N0M0	1		Malignant	+	+
923	68	M	Colon	Adenocarcinoma	T4N0M0	1		Malignant	+	+++
924	43	F	Colon	Adenocarcinoma	T4N0M0	*		Malignant	+	+
925	72	M	Colon	Adenocarcinoma	T3N0M0	1		Malignant	+	+
926	36	M	Colon	Adenocarcinoma	T4N0M0	-		Malignant	+	+
927	44	F	Colon	Adenocarcinoma	T4N0M0	1		Malignant	+	+
928	37	M	Colon	Adenocarcinoma	T4N1M0	1		Malignant	+	+
929	77	F	Colon	Adenocarcinoma	T2N0M0	-		Malignant	+	+
930	52	F	Colon	Adenocarcinoma	T3N0M0	1		Malignant	+	+
931	26	M	Colon	Adenocarcinoma	T3N2M1	1		Malignant	+	+
932	55	F	Colon	Adenocarcinoma	T4N0M0	1		Malignant	+	+
933	37	M	Colon	Adenocarcinoma	T2N0M0	2		Malignant	+	+
934	73	M	Colon	Adenocarcinoma	T3N0M0	2		Malignant	+	+
935	57	F	Colon	Adenocarcinoma	T3N0M0	2		Malignant	+	+
936	57	M	Colon	Adenocarcinoma	T2N0M0	1		Malignant	+	+
937	57	M	Colon	Adenocarcinoma	T3N0M0	1		Malignant	+	+
938	59	M	Colon	Adenocarcinoma	T3N0M0	2		Malignant	+	+
939	57	F	Colon	Adenocarcinoma	T3N0M0	2		Malignant	+	+
940	61	F	Colon	Adenocarcinoma	T3N0M0	-		Malignant	+	+
941	63	M	Colon	Adenocarcinoma	T2N0M0	2		Malignant	+	+
942	30	M	Colon	Adenocarcinoma	T3N0M0	2		Malignant	+	+
943	77	M	Colon	Adenocarcinoma	T3N0M0	-		Malignant	+	+
944	52	M	Colon	Adenocarcinoma	T2N0M0	3		Malignant	+	+
945	62	M	Colon	Adenocarcinoma	T2N0M0	2		Malignant	+	+
946	61	M	Colon	Adenocarcinoma	T2N0M0	2		Malignant	+	+
947	54	M	Colon	Adenocarcinoma	T3N0M0	1		Malignant	+	+
948	90	M	Colon	Adenocarcinoma	T2N0M0	1		Malignant	+	+
949	70	M	Colon	Adenocarcinoma	T2N0M0	1		Malignant	+	+
950	73	M	Colon	Adenocarcinoma	T3N0M0	1		Malignant	+	+
951	72	F	Colon	Adenocarcinoma	T2N0M0	1		Malignant	+	+
952	74	M	Colon	Adenocarcinoma	T3N0M1	1		Malignant	+	+
953	53	M	Colon	Adenocarcinoma	T3N0M0	1		Malignant	+	+
954	54	F	Colon	Adenocarcinoma	T4N0M0	2		Malignant	+	+
955	62	M	Colon	Adenocarcinoma	T1N0M0	1		Malignant	+	+
956	44	M	Colon	Adenocarcinoma	T3N0M0	1		Malignant	+	+
957	60	M	Colon	Adenocarcinoma	T3N0M0	1		Malignant	+	+
958	49	F	Colon	Adenocarcinoma	T4N0M0	2		Malignant	+	+
959	56	F	Colon	Adenocarcinoma	T4N0M0	2		Malignant	+	+
960	64	F	Colon	Adenocarcinoma	T2N0M0	1		Malignant	+	+
961	29	F	Colon	Adenocarcinoma	T3N0M0	2		Malignant	+	+
962	48	F	Colon	Adenocarcinoma	T3N0M0	2		Malignant	+	+
963	60	M	Colon	Adenocarcinoma	T3N0M0	-		Malignant	+	+
964	47	M	Colon	Adenocarcinoma	T4N1M0	2		Malignant	+	+
965	67	F	Colon	Adenocarcinoma	T2N0M0	1		Malignant	+	+
966	48	M	Colon	Adenocarcinoma	T2N0M0	1		Malignant	+	+
967	64	M	Colon	Adenocarcinoma	T4N0M0	1		Malignant	+	+
968	54	M	Colon	Adenocarcinoma	T2N0M0	2		Malignant	+	+
969	75	F	Colon	Adenocarcinoma	T2N0M0	2		Malignant	+	+
970	68	M	Colon	Adenocarcinoma	T2N0M0	2		Malignant	+	+
971	46	M	Colon	Adenocarcinoma	T3N0M0	2		Malignant	+	+
972	78	M	Colon	Adenocarcinoma	T2N0M0	2		Malignant	+	+
973	42	F	Colon	Adenocarcinoma	T3N0M0	2		Malignant	+	+
974	52	M	Colon	Adenocarcinoma	T3N0M0	2		Malignant	+	+
975	81	M	Colon	Adenocarcinoma	T2N0M0	2		Malignant	+	+
976	32	M	Colon	Adenocarcinoma	T3N0M0	-		Malignant	+	+
977	36	F	Colon	Adenocarcinoma	T3N0M0	2		Malignant	+	+
978	47	M	Colon	Adenocarcinoma	T3N0M0	-		Malignant	+	+
979	43	M	Colon	Adenocarcinoma	T3N0M0	2		Malignant	+	+
980	81	M	Colon	Adenocarcinoma	T2N0M0	2		Malignant	+	+
981	63	F	Colon	Adenocarcinoma	T4N0M0	2		Malignant	+	+
982	60	M	Colon	Adenocarcinoma	T3N0M0	2		Malignant	+	+
983	62	F	Colon	Adenocarcinoma	T3N0M0	2		Malignant	+	+
984	64	M	Colon	Adenocarcinoma	T2N0M0	2		Malignant	+	+
985	65	M	Colon	Adenocarcinoma	T3N0M0	2		Malignant	+	+
986	86	M	Colon	Adenocarcinoma	T4N1M0	2		Malignant	+	+
987	48	F	Colon	Adenocarcinoma	T4N1M0	2		Malignant	+	+
988	44	M	Colon	Adenocarcinoma	T4N0M0	3		Malignant	+	+
989	75	M	Colon	Adenocarcinoma	T4N0M0	2		Malignant	+	+
990	60	M	Colon	Adenocarcinoma	T3N1M0	2		Malignant	+	+
991	70	F	Colon	Adenocarcinoma	T3N0M0	2		Malignant	+	+
992	67	M	Colon	Adenocarcinoma	T4N0M0	2		Malignant	+	+
993	57	M	Colon	Adenocarcinoma	T3N0M0	2		Malignant	+	+
994	33	F	Colon	Adenocarcinoma	T3N0M0	2		Malignant	+	+
995	75	M	Colon	Adenocarcinoma	T4N0M0	2		Malignant	+	+
996	31	M	Colon	Adenocarcinoma	T4N0M0	1		Malignant	+	+
997	67	F	Colon	Adenocarcinoma	T3N0M0	2		Malignant	+	+
998	66	F	Colon	Adenocarcinoma	T2N0M0	1		Malignant	+	+
999	72	M	Colon	Adenocarcinoma	T3N0M0	1		Malignant	+	+
1000	53	F	Colon	Adenocarcinoma	T3N0M0	1		Malignant	+	+
1001	76	F	Colon	Adenocarcinoma	T2N0M0	2		Malignant	+	+
1002	69	M	Colon	Adenocarcinoma	T4N0M0	2		Malignant	+	+
1003	35	F	Colon	Adenocarcinoma	T3N0M0	2		Malignant	+	+
1004	60	M	Colon	Adenocarcinoma	T4N0M0	2		Malignant	+	+
1005	62	M	Colon	Adenocarcinoma	T4N0M0	1		Malignant	+	+
1006	48	M	Colon	Adenocarcinoma	T2N0M0	1		Malignant	+	+
1007	55	F	Colon	Adenocarcinoma	T4N0M0	1		Malignant	+	+
1008	64	F	Colon	Adenocarcinoma	T2N0M0	2		Malignant	+	+
1009	58	M	Colon	Adenocarcinoma	T2N0M0	-		Malignant	+	+
1010	41	F	Colon	Adenocarcinoma	T2N0M0	-		Malignant	+	+
1011	46	M	Colon	Adenocarcinoma	T3N0M0	2		Malignant	+	+
1012	63	F	Colon	Adenocarcinoma	T3N0M0	-		Malignant	+	+
1013	57	F	Colon	Adenocarcinoma	T3N0M0	2		Malignant	+	+
1014	48	M	Colon	Adenocarcinoma	T3N0M0	2		Malignant	+	+
1015	66	M	Colon	Adenocarcinoma	T3N0M0	2		Malignant	+	+
1016	66	M	Colon	Adenocarcinoma	T4N0M0	1		Malignant	+	+
1017	64	F	Colon	Adenocarcinoma	T2N0M0	2		Malignant	+	+
1018	77	F	Colon	Adenocarcinoma	T3N1M0	2		Malignant	+	+
1019	74	M	Colon	Adenocarcinoma	T3N0M0	2		Malignant	+	+
1020	61	F	Colon	Adenocarcinoma	T2N1M0	-		Malignant	+	+
1021	64	M	Colon	Adenocarcinoma	T2N0M0	1		Malignant	+	+
1022	45	M	Colon	Adenocarcinoma	T3N0M0	2		Malignant	+	+
1023	50	M	Colon	Adenocarcinoma	T3N0M0	1		Malignant	+	+
1024	63	F	Colon	Adenocarcinoma	T3N0M0	1		Malignant	+	+
1025	46	F	Colon	Adenocarcinoma	T2N0M0	1		Malignant	+	+
1026	60	M	Colon	Adenocarcinoma	T3N0M0	1		Malignant	+	+
1027	62	F	Colon	Adenocarcinoma	T3N0M0	1		Malignant	+	+
1028	80	M	Colon	Adenocarcinoma	T2N0M0	1		Malignant	+	+
1029	48	M	Colon	Adenocarcinoma	T2N0M0	1		Malignant	+	+
1030	23	M	Colon	Mucinous adenocarcinoma	T3N0M0	1		Malignant	+	+
1031	46	M	Colon	Mucinous adenocarcinoma	T3N1M0	-		Malignant	+	+
1032	60	F	Colon	Mucinous adenocarcinoma	T2N0M0	-		Malignant	+	+
1033	74	F	Colon	Adenocarcinoma	T3N0M0	-		Malignant	+	+
1034	59	F	Colon	Mucinous adenocarcinoma	T3N1M0	-		Malignant	+	+
1035	69	F	Colon	Adenocarcinoma	T4N0M0	1		Malignant	+	+
1036	53	M	Colon	Mucinous adenocarcinoma	T3N0M0	2		Malignant	+	+
1037	51	M	Colon	Adenocarcinoma	T2N0M0	2		Malignant	+	+
1038	60	M	Colon	Adenocarcinoma	T2N0M0	2		Malignant	+	+
1039	56	F	Colon	Adenocarcinoma	T4N0M0	2		Malignant	+	+
1040	56	M	Colon	Adenocarcinoma	T3N0M0	2		Malignant	+	+
1041	80	F	Colon	Adenocarcinoma	T2N0M0	3		Malignant	+	+
1042	47	M	Colon	Adenocarcinoma	T2N0M0	2		Malignant	+	+
1043	68	M	Colon	Adenocarcinoma	T4N0M0	2		Malignant	+	+
1044	78	M	Colon	Adenocarcinoma	T3N0M0	3		Malignant	+	+
1045	50	M	Colon	Adenocarcinoma	T4N0M0	2		Malignant	+	+
1046	47	M	Colon	Mucinous adenocarcinoma	T3N0M0	2		Malignant	+	+
1047	46	M	Colon	Adenocarcinoma	T4N0M0	3		Malignant	+	+
1048	52	M	Colon	Adenocarcinoma	T3N0M0	3		Malignant	+	+
1049	50	M	Colon	Adenocarcinoma	T4N0M0	2		Malignant	+	+
1050	68	M	Colon	Mucinous adenocarcinoma	T3N0M0	2		Malignant	+	+
1051	37	M	Colon	Adenocarcinoma	T4N1M1	2		Malignant	+	+
1052	67	F	Colon	Adenocarcinoma	T3N0M0	-		Malignant	+	+
1053	48	M	Colon	Adenocarcinoma	T2N0M0	3		Malignant	+	+
1054	38	M	Colon	Adenocarcinoma	T4N1M0	3		Malignant	+	+
1055	46	M	Colon	Adenocarcinoma	T3N0M0	3		Malignant	+	+
1056	77	M	Colon	Adenocarcinoma	T4N0M0	3		Malignant	+	+
1057	39	M	Colon	Adenocarcinoma	T2N0M0	3		Malignant	+	+
1058	35	M	Colon	Adenocarcinoma	T2N0M0	3		Malignant	+	+
1059	65	F	Colon	Adenocarcinoma	T2N0M0	3		Malignant	+	+
1060	74	M	Colon	Adenocarcinoma	T3N0M0	3		Malignant	+	+
1061	56	M	Colon	Adenocarcinoma	T3N0M1	3		Malignant	+	+
1062	50	F	Colon	Adenocarcinoma	T2N0M0	3		Malignant	+	+
1063	35	M	Colon	Signet ring cell carcinoma	T3N0M0	-		Malignant	+	+
1064	31	M	Colon	Adenocarcinoma	T4N0M0	3		Malignant	+	+
1065	59	M	Colon	Mucinous adenocarcinoma	T3N0M0	*		Malignant	+	+
