# Supplementary material for: Malignant tumor cells engender second membrane-lined organelles for self-protection and tumor progression
Source: Proc Natl Acad Sci U S A. 2024 Jan 31;121(6):e2317141121. doi: 10.1073/pnas.2317141121 (PMC10861905; doi:10.1073/pnas.2317141121)
Supplement: Supplementary file 6 — Dataset S05 (XLSX) [file pnas.2317141121.sd05.xlsx]

## Sheet: Sheet1
		Metastatic cancers
		1				2				3				4				5				6				7				8				9				10				11				12
	Metastasis site item	Adrenal Gland cancer in	With CCT		Metastasis site item	Bladder cancer in	With CCT		Metastasis site item	Blood cancer in	With CCT		Metastasis site item	Blood cancer in bone marrow in	With CCT		Metastasis site item	Bone cancer in	With CCT		Metastasis site item	Bone marrow cancer in	With CCT		Metastasis site item	Brain cancer in	With CCT		Metastasis site item	Breast cancer in	With CCT		Metastasis site item	Cervix cancer in	With CCT		Metastasis site item	Colon cancer in	With CCT		Metastasis site item	Esophagus cancer in	With CCT		Metastasis site item	Fibrous cancer in	With CCT		Metastasis site item
	1	Lymph node	+		1	Bladder	+		1	Bone marrow	+		1	Trabecular bone	+		1	Bone	+		1	Bone marrow	+		1	Cerebrum	+		1	Bladder	+		1	Bladder	+		1	Brain	+		1	Esophagus	+		1	Lymph node	+		1
					2	Lymph node	+																						2	Breast	+		2	Cervis	+		2	Breast	+		2	Lymph node	+						2
																													3	Cerebrum	+		3	Lymph node	+		3	Colon	+
																													4	Chest wall	+						4	Liver	+
																													5	Colon	+						5	Lung	+
Secondary cancer sites																													6	Liver	+						6	Lymph node	+
																													7	Lymph node	+						7	Ovary	+
																													8	Neck/head	+						8	Stomach	+
																													9	Spleen	+
																													10	Stomch	+
[truncated: 68 more columns]
